# Supplementary material for: Analysis of psychometric properties of the modified SETQ tool in undergraduate medical education
Source: BMC Med Educ. 2017 Mar 16;17:56. doi: 10.1186/s12909-017-0893-4 (PMC5356325; doi:10.1186/s12909-017-0893-4)
Supplement: Additional file 3: — Master sheet data. (XLS 596 kb) [file 12909_2017_893_MOESM3_ESM.xls]

## Sheet: Mastersheet_DATA
HospitalName	ClinicalTutorName	Q1.Encouragesstudentstoparticipateactivelyindiscussions	Q2.Stimulatesstudentstobringupproblems	Q3.Keepstoteachinggoalsavoidsdigressions	Q4.Prepareswellforteachingpresentationsandtalks	Q5.Teachesonwardroundsatclinicsandoperatingroom	Q6.Coveringallthetopicswhichareinthecurriculum	Q7.Listensattentivelytostudents	Q8.Isrespectfultowardsstudents	Q9.Isavailableregularlyforthestudents	Q10.Iseasilyapproachablefordiscussions	Q11.Stateslearninggoalsclearly	Q12.Prioritizeslearninggoalsandtopics	Q13.Debriefingthelearninggoalsperiodically	Q14.Evaluatesstudent’sspecialtyknowledgeregularly	Q15.Evaluatesstudent’sanalyticalabilitiesregularly	Q16.Evaluatesstudent’sapplicationofknowledgetospecificpatients	Q17.Evaluatesstudent’smedicalskillsregularly	Q18.Evaluatesstudent’scommunicationandprofessionalismduringpat	Q19.Regularlygivesconstructivefeedbackstostudents	Q20.Explainswhystudentsareincorrect	Q21.Offerssuggestionsforimprovement	Q22.Givesstudentschancetoreflectonthefeedback	Q23.Motivatesstudentstostudyfurtheranddeeperinthetopic	Q24.Stimulatesstudentstokeepupwiththeliterature	Q25.Motivatesstudentstolearnindependently	FAC1_1	FAC2_1
1 : BDF Hospital	Clinical Tutor 1	5	5	5	5	5	4	5	5	5	5	5	2	4	5	5	5	5	5	5	5	5	5	5	5	5	0.120265	0.49531
1 : BDF Hospital	Clinical Tutor 1	5	5	5	5	5	5	5	5	5	5	5	5	5	5	5	5	5	5	5	5	5	5	5	5	5	0.497241	0.426145
1 : BDF Hospital	Clinical Tutor 1	5	5	5	5	5	5	5	5	5	5	5	5	5	5	5	5	5	5	5	5	5	5	5	5	5	0.497241	0.426145
1 : BDF Hospital	Clinical Tutor 1	5	5	5	5	5	5	5	5	5	5	5	5	5	5	5	5	5	5	5	5	5	5	5	5	5	0.497241	0.426145
1 : BDF Hospital	Clinical Tutor 1	5	5	5	5	5	5	5	5	5	5	4	4	4	4	4	4	4	4	4	5	5	4	5	5	5	0.610971	-0.312008
1 : BDF Hospital	Clinical Tutor 1	5	3	2	3	5	3	4	3	3	3	2	2	2	3	4	4	3	3	4	4	5	3	5	5	4	-1.76744	0.363376
1 : BDF Hospital	Clinical Tutor 1	5	5	5	5	5	5	5	5	5	5	5	5	5	5	5	5	5	5	5	5	5	5	5	5	5	0.497241	0.426145
1 : BDF Hospital	Clinical Tutor 1	5	5	5	5	5	5	5	5	5	5	5	5	5	5	5	5	5	5	5	5	5	5	5	5	5	0.497241	0.426145
1 : BDF Hospital	Clinical Tutor 1	3	3	3	3	3	3	4	4	4	4	4	4	4	4	4	4	4	4	4	4	4	4	4	4	4	-1.15413	0.15186
1 : BDF Hospital	Clinical Tutor 1	5	5	5	5	5	5	5	5	5	5	5	5	5	5	5	5	5	5	5	5	5	5	5	5	5	0.497241	0.426145
1 : BDF Hospital	Clinical Tutor 1	5	5	2	4	5	4	5	5	5	5	5	3	5	5	5	5	5	5	5	5	5	5	5	5	5	-0.244531	0.740995
1 : BDF Hospital	Clinical Tutor 1	5	5	5	4	5	4	5	5	2	3	4	4	3	5	5	5	5	3	4	4	3	3	4	4	4	0.31968	-0.739673
1 : BDF Hospital	Clinical Tutor 1	5	5	5	5	5	5	5	5	5	5	5	5	5	5	5	5	5	5	5	5	5	5	5	5	5	0.497241	0.426145
1 : BDF Hospital	Clinical Tutor 1	5	5	5	5	5	5	5	5	5	5	5	5	5	5	5	5	5	5	5	5	5	5	5	5	5	0.497241	0.426145
1 : BDF Hospital	Clinical Tutor 1	5	5	5	5	5	5	5	5	5	5	5	5	5	5	5	5	5	5	5	5	5	5	5	5	5	0.497241	0.426145
1 : BDF Hospital	Clinical Tutor 1	5	5	5	5	5	5	5	5	5	5	5	5	5	5	5	5	5	5	5	5	5	5	5	5	5	0.497241	0.426145
1 : BDF Hospital	Clinical Tutor 1	5	5	5	5	5	4	5	5	5	5	4	3	4	4	4	4	4	4	4	4	5	4	5	5	5	0.57115	-0.461198
2 : KHUH Hospital	Clinical Tutor 10	4	4	4	4	3	3	4	3	3	3	2	3	3	3	3	6	6	6	6	6	6	6	6	6	6	-3.5515	3.53714
2 : KHUH Hospital	Clinical Tutor 10	4	3	2	3	2	2	4	4	4	3	2	3	2	2	6	4	3	2	6	6	6	6	3	3	3	-2.1509	0.804599
2 : KHUH Hospital	Clinical Tutor 10	4	4	4	4	4	4	4	4	4	4	4	4	4	4	4	4	4	4	4	4	4	4	4	4	4	-0.383375	-0.252957
2 : KHUH Hospital	Clinical Tutor 10	5	5	5	5	5	5	5	5	5	5	5	5	5	5	5	5	5	5	5	5	5	5	5	5	5	0.497241	0.426145
2 : KHUH Hospital	Clinical Tutor 10	1	2	3	3	1	2	1	1	1	1	4	4	3	4	4	4	2	1	1	1	1	1	4	3	4	-2.51096	-0.763837
2 : KHUH Hospital	Clinical Tutor 10	5	6	5	4	5	5	5	3	5	2	5	5	5	5	5	5	1	1	3	5	3	2	5	2	5	1.42904	-1.90387
2 : KHUH Hospital	Clinical Tutor 10	5	4	4	5	3	5	4	5	5	5	5	5	4	5	5	3	4	3	5	5	5	4	5	5	5	0.0363784	0.148869
2 : KHUH Hospital	Clinical Tutor 100	5	5	4	4	4	4	4	4	4	4	4	4	4	4	4	4	4	4	4	4	4	4	4	4	4	-0.0863507	-0.421713
2 : KHUH Hospital	Clinical Tutor 100	5	5	5	5	5	5	5	5	5	5	5	5	5	5	5	5	5	5	5	5	5	5	5	5	5	0.497241	0.426145
2 : KHUH Hospital	Clinical Tutor 100	5	5	5	5	5	5	5	5	5	5	5	5	5	5	5	5	5	5	5	5	5	5	5	5	5	0.497241	0.426145
2 : KHUH Hospital	Clinical Tutor 100	5	5	5	5	5	5	5	5	5	5	5	5	5	5	5	5	6	6	4	6	5	6	6	6	6	-0.190844	1.50055
2 : KHUH Hospital	Clinical Tutor 100	4	4	4	4	4	4	4	4	4	4	4	4	4	4	4	4	4	4	4	4	4	4	4	4	4	-0.383375	-0.252957
2 : KHUH Hospital	Clinical Tutor 100	4	5	4	4	5	3	4	4	4	3	5	5	5	2	2	4	4	4	3	4	3	4	4	4	4	-0.107075	-0.71864
2 : KHUH Hospital	Clinical Tutor 100	4	4	4	4	4	4	4	4	4	4	4	4	4	4	4	4	4	4	4	4	4	4	4	4	4	-0.383375	-0.252957
2 : KHUH Hospital	Clinical Tutor 100	4	4	5	5	5	4	5	5	5	4	5	5	5	4	4	3	4	3	4	4	4	4	4	4	4	0.911789	-1.12555
2 : KHUH Hospital	Clinical Tutor 100	5	5	5	5	5	4	5	5	4	5	5	5	4	4	4	5	5	5	5	5	5	5	5	5	5	0.0996041	0.523576
2 : KHUH Hospital	Clinical Tutor 100	5	5	5	5	5	5	5	5	5	5	5	5	5	5	5	5	5	5	5	5	5	5	5	5	5	0.497241	0.426145
2 : KHUH Hospital	Clinical Tutor 100	5	5	5	5	5	5	5	5	5	5	5	5	5	5	5	5	5	5	5	5	5	5	5	5	5	0.497241	0.426145
2 : KHUH Hospital	Clinical Tutor 100	5	5	5	5	5	5	5	5	5	5	5	5	5	5	5	5	5	5	5	5	5	5	5	5	5	0.497241	0.426145
2 : KHUH Hospital	Clinical Tutor 100	5	5	5	5	5	5	5	5	4	5	5	5	5	4	4	4	3	3	5	5	5	5	5	5	5	0.652362	-0.213675
2 : KHUH Hospital	Clinical Tutor 100	4	4	4	4	4	4	4	4	4	4	4	4	4	4	4	4	4	4	4	4	4	4	4	4	4	-0.383375	-0.252957
2 : KHUH Hospital	Clinical Tutor 100	5	4	4	4	5	5	5	5	5	5	4	4	4	5	4	4	4	4	5	5	4	4	4	4	4	0.632422	-0.655108
2 : KHUH Hospital	Clinical Tutor 100	4	5	5	5	5	5	4	4	4	4	5	5	5	5	5	5	5	5	5	5	5	5	5	5	5	-0.47082	1.09542
2 : KHUH Hospital	Clinical Tutor 100	5	5	5	5	5	5	5	5	5	5	5	5	5	5	5	5	5	5	5	5	5	5	5	5	5	0.497241	0.426145
2 : KHUH Hospital	Clinical Tutor 100	5	5	5	5	5	5	5	5	5	5	5	5	5	5	5	5	5	5	5	5	5	5	5	5	5	0.497241	0.426145
2 : KHUH Hospital	Clinical Tutor 100	4	3	3	5	5	3	4	4	3	5	3	3	4	5	4	3	6	5	6	3	5	3	5	3	5	-1.10858	0.599417
2 : KHUH Hospital	Clinical Tutor 100	5	5	5	5	5	5	5	5	5	5	5	5	5	5	5	5	5	5	5	5	5	5	5	5	5	0.497241	0.426145
2 : KHUH Hospital	Clinical Tutor 100	4	4	4	3	4	4	4	4	4	4	4	4	4	4	4	4	4	4	4	5	4	4	4	4	4	-0.612972	-0.0146341
2 : KHUH Hospital	Clinical Tutor 100	5	5	5	6	5	4	5	5	5	5	5	5	4	5	5	5	5	5	4	5	5	4	5	5	5	0.670482	0.071475
2 : KHUH Hospital	Clinical Tutor 100	5	5	5	5	5	5	5	5	5	5	5	5	5	5	5	5	6	6	6	6	6	6	6	6	6	-0.513057	2.01535
1 : BDF Hospital	Clinical Tutor 101	1	2	2	2	3	1	3	3	1	2	2	2	2	2	2	2	2	1	1	1	1	1	2	1	2	-1.31815	-2.81243
1 : BDF Hospital	Clinical Tutor 101	6	6	6	6	6	6	6	6	6	6	6	6	6	6	6	6	6	6	6	6	6	6	6	6	6	1.37786	1.10525
1 : BDF Hospital	Clinical Tutor 101	4	4	4	4	4	4	4	3	3	3	3	3	3	3	3	3	6	6	6	6	6	6	6	6	6	-3.31138	3.2827
1 : BDF Hospital	Clinical Tutor 101	3	4	3	3	3	2	3	3	2	3	2	3	2	4	4	2	2	2	2	2	2	2	2	2	2	-0.466461	-2.41276
1 : BDF Hospital	Clinical Tutor 101	4	4	4	6	4	6	4	4	4	4	3	3	3	4	4	4	4	4	4	4	4	4	4	4	4	-0.212135	-0.377775
1 : BDF Hospital	Clinical Tutor 102	5	5	5	5	5	5	5	5	5	5	5	5	5	5	5	5	5	5	5	5	5	5	5	5	5	0.497241	0.426145
1 : BDF Hospital	Clinical Tutor 102	4	4	4	4	4	4	5	5	5	5	4	4	4	4	4	4	4	4	4	4	4	4	4	4	4	0.422967	-0.825187
1 : BDF Hospital	Clinical Tutor 102	5	5	5	5	5	5	5	5	5	5	5	5	5	5	5	5	5	5	5	5	5	5	5	5	5	0.497241	0.426145
1 : BDF Hospital	Clinical Tutor 102	5	5	5	5	5	5	5	5	5	5	5	5	5	5	5	5	5	5	5	5	5	5	5	5	5	0.497241	0.426145
1 : BDF Hospital	Clinical Tutor 102	5	5	5	5	5	5	5	5	5	5	5	5	5	5	5	5	5	5	5	5	5	5	5	5	5	0.497241	0.426145
1 : BDF Hospital	Clinical Tutor 102	5	5	5	5	5	5	5	5	5	5	5	5	5	5	5	5	5	5	5	5	5	5	5	5	5	0.497241	0.426145
1 : BDF Hospital	Clinical Tutor 102	5	5	5	5	5	5	5	5	5	5	5	5	5	5	5	5	5	5	5	5	5	5	5	5	5	0.497241	0.426145
1 : BDF Hospital	Clinical Tutor 102	5	5	5	5	5	5	5	5	5	5	5	5	5	5	5	5	5	5	5	5	5	5	5	5	5	0.497241	0.426145
1 : BDF Hospital	Clinical Tutor 102	5	5	5	5	5	5	5	5	5	5	5	5	5	5	5	5	5	5	5	5	5	5	5	5	5	0.497241	0.426145
1 : BDF Hospital	Clinical Tutor 102	5	5	5	5	5	5	5	5	5	5	5	5	5	5	5	5	5	5	5	5	5	5	5	5	5	0.497241	0.426145
1 : BDF Hospital	Clinical Tutor 102	5	5	5	5	5	5	5	5	5	5	5	5	5	5	5	5	5	5	5	5	5	5	5	5	5	0.497241	0.426145
1 : BDF Hospital	Clinical Tutor 102	6	6	6	6	6	6	6	6	6	6	6	6	6	6	6	6	6	6	6	6	6	6	6	6	6	1.37786	1.10525
1 : BDF Hospital	Clinical Tutor 102	4	4	4	4	4	4	4	4	4	4	4	4	4	4	4	4	4	4	4	4	4	4	4	4	4	-0.383375	-0.252957
1 : BDF Hospital	Clinical Tutor 102	3	2	2	2	3	3	2	1	2	3	4	3	3	2	2	2	3	2	2	2	4	3	3	3	3	-2.248	-0.630462
1 : BDF Hospital	Clinical Tutor 102	5	5	5	5	5	5	5	5	5	5	5	5	5	5	5	5	5	5	5	5	5	5	5	5	5	0.497241	0.426145
1 : BDF Hospital	Clinical Tutor 102	6	6	6	6	6	6	6	6	6	6	6	6	6	6	6	6	6	6	6	6	6	6	6	6	6	1.37786	1.10525
1 : BDF Hospital	Clinical Tutor 102	3	1	4	3	3	3	2	1	3	1	3	3	3	1	1	1	2	2	3	3	3	2	2	3	1	-1.97344	-1.35436
1 : BDF Hospital	Clinical Tutor 102	5	5	5	5	5	5	5	5	5	5	5	5	5	5	5	5	5	5	5	5	5	5	5	5	5	0.497241	0.426145
1 : BDF Hospital	Clinical Tutor 102	5	5	5	5	5	5	5	5	5	5	5	5	5	5	5	5	5	5	5	5	5	5	5	5	5	0.497241	0.426145
1 : BDF Hospital	Clinical Tutor 102	4	4	4	4	4	4	4	4	4	4	4	4	4	4	4	4	4	4	4	4	4	4	4	4	4	-0.383375	-0.252957
1 : BDF Hospital	Clinical Tutor 102	5	5	5	5	5	5	5	5	5	5	5	5	5	5	5	5	5	5	5	5	5	5	5	5	5	0.497241	0.426145
1 : BDF Hospital	Clinical Tutor 102	6	6	6	6	6	6	6	6	6	6	6	6	6	6	6	6	6	6	6	6	6	6	6	6	6	1.37786	1.10525
1 : BDF Hospital	Clinical Tutor 102	5	5	5	5	5	5	5	5	5	5	5	5	5	5	5	5	5	5	5	5	5	5	5	5	5	0.497241	0.426145
1 : BDF Hospital	Clinical Tutor 102	6	6	6	6	6	6	6	6	6	6	6	6	6	6	6	6	6	6	6	6	6	6	6	6	6	1.37786	1.10525
1 : BDF Hospital	Clinical Tutor 102	5	5	5	5	5	5	5	5	5	5	5	5	5	5	5	5	5	5	5	5	5	5	5	5	5	0.497241	0.426145
1 : BDF Hospital	Clinical Tutor 102	5	5	5	5	5	5	5	5	5	5	5	5	5	5	5	5	5	5	5	5	5	5	5	5	5	0.497241	0.426145
1 : BDF Hospital	Clinical Tutor 102	6	6	6	6	6	6	6	6	6	6	6	6	6	6	6	6	6	6	6	6	6	6	6	6	6	1.37786	1.10525
1 : BDF Hospital	Clinical Tutor 102	6	6	6	6	6	6	6	6	6	6	6	6	6	6	6	6	6	6	6	6	6	6	6	6	6	1.37786	1.10525
1 : BDF Hospital	Clinical Tutor 102	6	6	6	6	6	6	6	6	6	6	6	6	6	6	6	6	6	6	6	6	6	6	6	6	6	1.37786	1.10525
2 : KHUH Hospital	Clinical Tutor 103	5	5	5	5	5	5	5	5	5	5	5	5	5	5	5	5	5	5	4	4	4	4	5	5	5	0.935203	-0.270842
2 : KHUH Hospital	Clinical Tutor 11	6	6	6	6	6	6	6	6	6	6	6	6	6	6	6	6	6	6	6	6	6	6	6	6	6	1.37786	1.10525
2 : KHUH Hospital	Clinical Tutor 11	6	6	6	6	6	6	6	6	6	6	6	6	6	6	6	6	6	6	6	6	6	6	6	6	6	1.37786	1.10525
2 : KHUH Hospital	Clinical Tutor 11	6	6	6	6	6	6	6	6	6	6	6	6	6	6	6	6	6	6	6	6	6	6	6	6	6	1.37786	1.10525
2 : KHUH Hospital	Clinical Tutor 11	5	4	3	5	4	3	5	5	4	5	3	4	3	3	5	5	4	5	5	5	5	3	3	3	5	-0.0493684	-0.329565
2 : KHUH Hospital	Clinical Tutor 11	4	4	4	4	4	4	4	4	4	4	4	4	4	4	4	4	6	6	6	6	6	6	6	6	6	-2.40397	2.92544
2 : KHUH Hospital	Clinical Tutor 11	3	3	3	3	3	3	3	3	3	3	3	3	3	3	3	3	6	6	6	6	6	6	3	3	3	-3.21385	2.1511
2 : KHUH Hospital	Clinical Tutor 11	5	5	5	5	5	5	5	5	5	5	5	5	5	5	5	5	5	5	5	5	5	5	5	5	5	0.497241	0.426145
2 : KHUH Hospital	Clinical Tutor 11	6	6	6	6	6	6	6	6	6	6	6	6	6	6	6	6	6	6	6	6	6	6	6	6	6	1.37786	1.10525
2 : KHUH Hospital	Clinical Tutor 11	4	4	4	4	5	4	4	4	4	4	4	4	4	4	4	4	4	4	4	4	4	4	5	5	5	-0.596613	0.221295
2 : KHUH Hospital	Clinical Tutor 11	5	5	5	5	5	5	5	5	5	5	5	5	5	5	5	5	5	5	5	5	5	5	5	5	5	0.497241	0.426145
2 : KHUH Hospital	Clinical Tutor 11	5	5	5	5	5	5	5	5	5	5	5	5	5	5	5	5	5	5	5	5	5	5	5	5	5	0.497241	0.426145
2 : KHUH Hospital	Clinical Tutor 11	5	5	5	5	5	5	5	5	5	5	5	5	5	5	5	5	5	5	5	5	5	5	5	5	5	0.497241	0.426145
2 : KHUH Hospital	Clinical Tutor 11	6	6	6	6	6	6	6	6	6	6	6	6	6	6	6	6	6	6	6	6	6	6	6	6	6	1.37786	1.10525
2 : KHUH Hospital	Clinical Tutor 11	5	5	5	5	5	5	5	5	5	5	5	5	5	5	5	5	6	6	6	6	6	6	6	6	6	-0.513057	2.01535
2 : KHUH Hospital	Clinical Tutor 11	5	4	5	5	5	4	5	5	5	5	5	5	5	4	4	4	4	5	5	5	4	4	5	4	4	0.732722	-0.440259
2 : KHUH Hospital	Clinical Tutor 11	5	5	5	5	5	5	5	5	5	5	5	5	5	5	5	5	5	5	5	5	5	5	5	5	5	0.497241	0.426145
2 : KHUH Hospital	Clinical Tutor 11	5	5	5	5	5	5	5	5	5	5	5	5	5	5	5	5	5	5	5	5	5	5	5	5	5	0.497241	0.426145
2 : KHUH Hospital	Clinical Tutor 12	5	5	5	5	5	5	5	5	5	5	5	5	5	5	5	5	5	5	5	5	5	5	5	5	5	0.497241	0.426145
2 : KHUH Hospital	Clinical Tutor 12	5	5	5	4	5	4	5	5	5	5	4	4	4	4	4	4	5	5	4	4	3	3	4	4	4	0.99479	-1.15475
2 : KHUH Hospital	Clinical Tutor 12	5	5	5	5	5	5	5	5	5	5	5	5	5	5	5	5	5	5	5	5	5	5	5	5	5	0.497241	0.426145
2 : KHUH Hospital	Clinical Tutor 12	5	5	5	5	5	5	5	5	5	5	5	5	5	5	5	5	5	5	5	5	5	5	5	5	5	0.497241	0.426145
2 : KHUH Hospital	Clinical Tutor 12	5	5	5	5	5	5	5	5	5	5	5	5	5	5	5	5	5	5	5	5	5	5	5	5	5	0.497241	0.426145
2 : KHUH Hospital	Clinical Tutor 12	5	5	5	4	5	4	5	5	4	5	4	5	4	4	5	5	5	4	4	5	5	5	4	4	5	0.400589	-0.0944719
2 : KHUH Hospital	Clinical Tutor 12	5	5	5	5	4	3	4	5	5	5	5	5	5	5	5	5	5	4	5	5	5	5	5	5	5	0.0750356	0.551891
2 : KHUH Hospital	Clinical Tutor 12	5	5	5	5	5	4	5	5	5	5	5	5	5	5	5	5	5	5	5	5	5	5	5	5	5	0.4121	0.455227
4 : Psychiatric Hospital	Clinical Tutor 13	4	4	5	5	4	4	4	4	4	3	4	4	4	4	4	4	4	4	4	5	4	4	3	3	5	-0.345223	-0.223564
4 : Psychiatric Hospital	Clinical Tutor 13	5	5	5	5	5	5	4	2	5	5	5	5	5	5	5	5	5	5	5	5	5	3	5	5	5	-0.16186	0.719843
4 : Psychiatric Hospital	Clinical Tutor 13	5	5	5	5	5	5	5	5	5	5	5	5	5	5	5	5	5	5	5	5	5	5	5	5	5	0.497241	0.426145
4 : Psychiatric Hospital	Clinical Tutor 13	5	5	5	5	5	5	5	5	5	5	5	5	5	5	5	5	5	5	5	5	5	4	4	5	5	0.721795	0.0723893
4 : Psychiatric Hospital	Clinical Tutor 13	3	3	3	3	3	3	3	2	2	3	3	3	3	3	3	3	5	3	5	5	5	3	4	4	4	-2.88886	1.29499
4 : Psychiatric Hospital	Clinical Tutor 13	3	3	3	3	3	3	3	3	3	3	3	3	3	3	3	3	3	3	3	3	3	3	3	3	3	-1.26399	-0.932059
4 : Psychiatric Hospital	Clinical Tutor 13	6	6	6	6	6	6	6	6	6	6	6	6	6	6	6	6	6	6	6	6	6	6	6	6	6	1.37786	1.10525
4 : Psychiatric Hospital	Clinical Tutor 13	4	4	4	5	5	5	4	4	4	3	3	4	3	4	4	5	3	5	5	5	5	4	5	5	4	-0.940081	0.69777
4 : Psychiatric Hospital	Clinical Tutor 13	4	4	4	4	4	4	4	4	3	3	3	4	4	4	4	4	4	4	5	5	4	3	4	4	4	-0.958943	0.22281
4 : Psychiatric Hospital	Clinical Tutor 13	5	5	5	5	5	5	5	5	3	3	5	5	5	5	5	5	3	4	5	5	5	5	5	5	5	0.0642037	0.461823
4 : Psychiatric Hospital	Clinical Tutor 13	2	2	3	1	3	3	2	2	2	2	2	2	2	2	2	2	6	6	6	6	6	6	6	6	6	-5.93025	4.60637
4 : Psychiatric Hospital	Clinical Tutor 13	4	4	2	5	3	4	5	3	4	2	4	3	3	4	5	5	3	3	3	4	3	2	2	3	2	0.046729	-1.61387
4 : Psychiatric Hospital	Clinical Tutor 13	2	1	3	3	2	3	1	1	3	3	2	3	2	1	2	1	1	1	6	6	1	1	2	1	2	-2.38681	-1.11248
4 : Psychiatric Hospital	Clinical Tutor 13	4	4	4	4	4	4	4	4	4	4	4	4	4	4	4	4	4	4	4	4	4	4	4	4	4	-0.383375	-0.252957
4 : Psychiatric Hospital	Clinical Tutor 13	4	4	4	4	3	2	4	3	4	3	3	3	3	4	4	4	4	4	4	4	4	4	5	5	5	-1.69966	0.789529
4 : Psychiatric Hospital	Clinical Tutor 13	5	4	4	5	4	4	5	4	3	3	4	4	4	5	5	5	4	4	5	5	5	5	4	4	4	-0.615709	0.512393
4 : Psychiatric Hospital	Clinical Tutor 13	4	2	5	5	6	4	4	4	4	3	5	5	5	4	5	5	4	5	4	5	5	4	4	4	5	-0.50369	0.501344
4 : Psychiatric Hospital	Clinical Tutor 13	4	4	2	4	3	2	3	1	1	1	4	4	2	4	4	4	3	2	2	3	2	2	3	3	4	-1.77634	-0.61056
3 : SMC Hospital	Clinical Tutor 14	5	5	5	5	5	5	5	5	5	5	5	5	5	5	5	5	5	5	5	5	5	5	5	5	5	0.497241	0.426145
3 : SMC Hospital	Clinical Tutor 14	4	4	3	2	2	2	4	4	3	4	2	2	2	3	3	4	2	3	4	3	4	3	4	3	3	-1.09595	-0.952868
3 : SMC Hospital	Clinical Tutor 14	5	5	5	5	5	5	5	5	5	5	5	5	5	5	5	5	5	5	5	5	5	5	5	5	5	0.497241	0.426145
3 : SMC Hospital	Clinical Tutor 14	4	4	4	4	4	4	5	5	5	5	4	4	4	4	4	4	4	4	4	4	4	4	4	4	4	0.422967	-0.825187
3 : SMC Hospital	Clinical Tutor 14	5	5	5	5	5	5	5	5	5	5	5	5	5	5	5	5	5	5	5	5	5	5	5	5	5	0.497241	0.426145
3 : SMC Hospital	Clinical Tutor 14	5	5	5	5	5	5	5	5	5	5	5	5	5	5	5	5	5	5	5	5	5	5	5	5	5	0.497241	0.426145
3 : SMC Hospital	Clinical Tutor 14	5	5	5	5	3	4	5	5	3	4	5	5	4	4	4	5	3	4	3	5	5	5	5	5	4	0.0876468	-0.0665838
3 : SMC Hospital	Clinical Tutor 14	5	4	5	5	3	3	4	4	4	4	4	4	4	4	4	4	2	2	3	4	3	3	4	4	4	0.529001	-1.52197
3 : SMC Hospital	Clinical Tutor 14	5	5	5	5	5	5	5	5	5	5	5	5	5	5	5	5	5	5	5	5	5	5	5	5	5	0.497241	0.426145
3 : SMC Hospital	Clinical Tutor 14	5	5	5	5	2	3	4	5	2	3	4	4	4	4	5	5	3	4	4	4	4	4	5	5	5	-0.757822	0.362172
3 : SMC Hospital	Clinical Tutor 14	5	3	5	5	5	5	5	5	3	5	5	5	5	6	5	5	3	3	4	5	5	5	5	5	5	0.462424	-0.00913724
3 : SMC Hospital	Clinical Tutor 14	5	5	5	5	5	5	5	5	5	5	5	5	5	5	5	5	5	5	5	5	5	5	5	5	5	0.497241	0.426145
3 : SMC Hospital	Clinical Tutor 14	5	5	5	5	5	4	5	5	5	5	5	5	5	5	5	5	5	5	5	5	5	5	5	5	5	0.4121	0.455227
3 : SMC Hospital	Clinical Tutor 14	4	4	4	5	5	5	5	5	5	5	4	5	5	5	5	4	5	4	4	4	4	5	4	5	4	0.649528	-0.434986
3 : SMC Hospital	Clinical Tutor 14	5	4	5	5	4	4	5	5	5	3	5	5	5	4	4	4	5	4	5	4	4	4	5	4	4	0.305439	-0.255543
3 : SMC Hospital	Clinical Tutor 14	6	6	6	6	6	6	6	6	6	6	6	6	6	6	6	6	6	6	6	6	6	6	6	6	6	1.37786	1.10525
3 : SMC Hospital	Clinical Tutor 14	4	4	4	4	4	4	4	4	4	4	4	4	4	4	4	4	4	4	4	4	4	4	4	4	4	-0.383375	-0.252957
3 : SMC Hospital	Clinical Tutor 14	5	5	5	5	5	5	5	5	5	5	5	5	5	5	5	5	5	5	5	5	5	5	5	5	5	0.497241	0.426145
3 : SMC Hospital	Clinical Tutor 14	5	5	5	5	5	5	5	5	5	5	5	5	5	5	5	5	5	5	5	5	5	5	5	5	5	0.497241	0.426145
3 : SMC Hospital	Clinical Tutor 15	5	5	5	5	5	5	5	5	5	5	5	5	5	5	5	5	5	5	5	5	5	5	5	5	5	0.497241	0.426145
3 : SMC Hospital	Clinical Tutor 15	5	5	5	5	5	5	5	5	5	5	5	5	5	5	5	5	5	5	5	5	5	5	5	5	5	0.497241	0.426145
3 : SMC Hospital	Clinical Tutor 15	5	5	5	5	5	5	5	4	5	5	5	5	5	5	5	5	5	5	5	5	5	5	5	5	5	0.278191	0.585616
3 : SMC Hospital	Clinical Tutor 15	5	5	5	5	5	5	4	4	4	4	5	5	5	5	5	5	5	5	5	5	5	5	5	5	5	-0.309101	0.998376
3 : SMC Hospital	Clinical Tutor 15	5	5	5	5	5	5	5	5	5	5	5	5	5	5	5	5	6	6	6	6	6	6	5	5	5	-0.152711	1.45387
3 : SMC Hospital	Clinical Tutor 15	4	4	4	4	4	3	4	4	4	4	4	4	4	4	4	4	4	4	4	4	4	4	4	4	4	-0.468517	-0.223875
3 : SMC Hospital	Clinical Tutor 15	5	5	5	5	5	5	5	5	5	5	5	5	5	5	5	5	5	5	5	5	5	5	5	5	5	0.497241	0.426145
3 : SMC Hospital	Clinical Tutor 15	5	5	5	5	5	5	5	5	5	5	5	5	5	5	5	5	5	5	5	5	5	5	5	5	5	0.497241	0.426145
3 : SMC Hospital	Clinical Tutor 15	4	4	4	4	4	4	3	3	3	3	4	4	4	4	4	4	4	4	4	4	4	4	4	4	4	-1.18972	0.319274
3 : SMC Hospital	Clinical Tutor 15	6	6	6	6	6	6	6	6	6	6	6	6	6	6	6	6	6	6	6	6	6	6	6	6	6	1.37786	1.10525
3 : SMC Hospital	Clinical Tutor 15	1	1	1	1	1	1	1	1	1	1	1	1	1	1	1	1	1	1	1	1	1	1	1	1	1	-3.02522	-2.29026
3 : SMC Hospital	Clinical Tutor 15	2	2	2	2	2	1	3	3	3	2	2	2	2	2	2	2	2	2	2	2	2	2	2	2	2	-1.62569	-2.0083
3 : SMC Hospital	Clinical Tutor 15	1	1	1	1	1	1	1	1	1	1	1	1	1	1	1	1	1	1	1	1	1	1	1	1	1	-3.02522	-2.29026
3 : SMC Hospital	Clinical Tutor 15	2	3	3	2	2	2	2	1	2	2	2	2	2	2	2	2	2	2	1	2	2	2	1	1	1	-1.62546	-2.33034
3 : SMC Hospital	Clinical Tutor 15	4	4	4	4	4	4	4	4	3	4	4	4	4	4	4	4	4	4	4	4	4	4	4	4	4	-0.555628	-0.134226
3 : SMC Hospital	Clinical Tutor 15	4	4	4	4	4	4	4	4	4	4	4	4	4	4	4	4	4	4	4	4	4	4	4	4	4	-0.383375	-0.252957
3 : SMC Hospital	Clinical Tutor 15	4	4	4	5	5	5	5	5	5	5	5	5	5	5	5	5	5	5	5	5	5	5	5	5	5	0.0678277	0.666256
3 : SMC Hospital	Clinical Tutor 15	4	4	4	4	4	4	4	4	4	4	4	4	4	4	4	4	3	3	3	3	3	3	3	3	3	0.626923	-1.84216
3 : SMC Hospital	Clinical Tutor 15	1	2	1	3	4	2	1	1	1	1	1	1	1	4	3	4	4	4	1	1	1	1	3	2	2	-2.99874	-0.75331
3 : SMC Hospital	Clinical Tutor 15	4	5	4	5	4	5	4	4	4	4	3	3	3	4	4	5	5	4	3	4	4	5	4	4	5	-0.468153	0.0122487
3 : SMC Hospital	Clinical Tutor 15	3	4	5	4	5	3	4	5	4	5	4	5	4	4	5	4	4	4	4	4	4	4	4	4	4	0.173607	-0.566448
3 : SMC Hospital	Clinical Tutor 15	4	4	3	4	4	4	3	4	3	3	4	4	4	4	4	4	3	3	3	3	3	3	3	3	3	-0.0927582	-1.35804
3 : SMC Hospital	Clinical Tutor 15	6	6	6	6	6	6	6	6	6	6	6	6	6	6	6	6	6	6	6	6	6	6	6	6	6	1.37786	1.10525
3 : SMC Hospital	Clinical Tutor 15	6	6	6	6	6	6	6	6	6	6	6	6	6	6	6	6	6	6	6	6	6	6	6	6	6	1.37786	1.10525
3 : SMC Hospital	Clinical Tutor 15	3	3	3	3	3	3	3	3	3	3	3	3	3	3	3	3	3	3	3	3	3	3	3	3	3	-1.26399	-0.932059
3 : SMC Hospital	Clinical Tutor 15	3	3	3	3	3	3	3	3	3	3	3	3	3	3	3	3	3	3	3	3	3	3	3	3	3	-1.26399	-0.932059
3 : SMC Hospital	Clinical Tutor 15	3	3	4	4	3	3	2	2	3	2	3	3	3	3	4	5	4	3	2	3	3	3	3	3	3	-1.57742	-0.490078
3 : SMC Hospital	Clinical Tutor 15	3	3	4	4	3	3	2	1	3	2	3	3	3	3	4	5	4	3	2	3	3	3	3	3	3	-1.79646	-0.330608
3 : SMC Hospital	Clinical Tutor 15	6	6	6	6	6	6	6	6	6	6	6	6	6	6	6	6	6	6	6	6	6	6	6	6	6	1.37786	1.10525
3 : SMC Hospital	Clinical Tutor 16	2	2	2	2	2	2	2	2	2	2	2	2	2	2	2	2	2	2	2	2	2	2	2	2	2	-2.14461	-1.61116
3 : SMC Hospital	Clinical Tutor 16	6	6	6	6	6	6	6	6	6	6	6	6	6	6	6	6	6	6	6	6	6	6	6	6	6	1.37786	1.10525
3 : SMC Hospital	Clinical Tutor 16	3	3	3	3	3	3	3	3	3	3	3	3	3	3	3	3	3	3	3	3	3	3	6	6	6	-2.34503	0.752381
3 : SMC Hospital	Clinical Tutor 16	3	3	4	6	4	3	4	4	4	4	4	4	4	6	6	6	6	6	6	4	4	4	5	5	5	-1.3588	1.61342
3 : SMC Hospital	Clinical Tutor 16	6	6	6	6	6	6	2	2	1	3	6	6	6	6	6	6	6	6	6	6	6	6	6	6	6	-1.81748	3.36689
3 : SMC Hospital	Clinical Tutor 16	4	3	4	4	3	3	2	3	2	2	4	4	4	3	3	3	3	3	3	3	2	3	4	4	4	-1.48933	-0.371339
3 : SMC Hospital	Clinical Tutor 16	6	6	6	6	6	6	6	6	6	6	6	6	6	6	6	6	6	6	6	6	6	6	6	6	6	1.37786	1.10525
3 : SMC Hospital	Clinical Tutor 16	6	6	6	6	6	6	6	6	6	6	6	6	6	6	6	6	6	6	6	6	6	6	6	6	6	1.37786	1.10525
3 : SMC Hospital	Clinical Tutor 16	5	3	4	5	4	3	4	4	2	3	4	4	3	4	4	4	4	4	3	4	4	3	5	5	5	-1.09086	0.311991
3 : SMC Hospital	Clinical Tutor 16	3	1	4	5	1	4	1	1	1	1	4	4	4	4	4	1	1	1	1	4	1	1	5	5	5	-2.54219	-0.0874573
3 : SMC Hospital	Clinical Tutor 16	1	1	1	1	1	1	1	1	1	1	1	1	1	1	1	1	1	1	1	1	1	1	1	1	1	-3.02522	-2.29026
3 : SMC Hospital	Clinical Tutor 16	4	4	4	6	5	4	4	4	2	3	3	3	4	3	4	6	4	6	4	4	4	3	4	4	4	-0.827207	0.204249
3 : SMC Hospital	Clinical Tutor 16	3	2	5	4	5	4	3	3	2	2	3	4	3	3	3	3	4	2	3	4	2	3	3	3	3	-0.960154	-0.983169
3 : SMC Hospital	Clinical Tutor 16	5	5	2	1	2	2	2	3	1	1	3	3	3	4	3	3	2	2	3	4	3	3	4	3	3	-2.1961	-0.241635
3 : SMC Hospital	Clinical Tutor 16	3	3	6	4	3	4	4	4	4	3	3	3	3	3	3	3	3	3	2	3	3	2	3	3	3	0.14702	-1.99029
1 : BDF Hospital	Clinical Tutor 17	4	5	4	4	5	4	5	5	5	5	4	4	4	4	4	4	4	5	4	4	4	4	4	4	4	0.597441	-0.816461
1 : BDF Hospital	Clinical Tutor 17	5	5	5	5	5	5	5	6	5	5	4	5	3	5	5	5	5	5	5	5	5	5	6	5	6	0.268408	0.665009
1 : BDF Hospital	Clinical Tutor 17	4	4	4	4	4	4	4	4	4	4	4	4	4	4	4	4	4	4	4	4	4	4	4	4	4	-0.383375	-0.252957
1 : BDF Hospital	Clinical Tutor 17	5	5	5	5	5	5	5	5	5	5	5	5	5	5	5	5	5	5	5	5	5	5	5	5	5	0.497241	0.426145
1 : BDF Hospital	Clinical Tutor 17	4	4	4	4	4	4	4	4	4	4	4	4	4	4	4	4	4	4	4	4	4	4	4	4	4	-0.383375	-0.252957
1 : BDF Hospital	Clinical Tutor 17	2	1	1	3	6	3	1	1	1	1	1	1	1	1	1	1	1	1	1	1	1	1	1	1	1	-1.7395	-2.9784
1 : BDF Hospital	Clinical Tutor 17	5	5	5	5	5	5	5	5	5	5	5	5	5	5	5	5	5	4	6	5	5	5	5	5	4	0.615456	0.245239
1 : BDF Hospital	Clinical Tutor 17	2	2	4	3	2	4	5	4	3	3	3	4	3	4	4	4	4	4	4	4	3	3	4	4	4	-1.47725	0.109652
1 : BDF Hospital	Clinical Tutor 17	2	2	4	3	2	4	5	4	3	3	3	4	3	4	4	4	4	4	4	4	3	3	4	4	4	-1.47725	0.109652
1 : BDF Hospital	Clinical Tutor 17	5	5	5	5	5	5	5	5	5	5	5	5	5	5	5	5	5	5	5	5	5	5	5	5	5	0.497241	0.426145
1 : BDF Hospital	Clinical Tutor 17	5	5	5	5	5	5	5	5	5	5	5	5	5	5	5	5	5	5	5	5	5	5	5	5	5	0.497241	0.426145
1 : BDF Hospital	Clinical Tutor 17	3	3	4	5	5	4	4	4	4	4	5	5	5	5	5	5	5	5	5	5	5	5	5	5	5	-1.12068	1.43632
1 : BDF Hospital	Clinical Tutor 17	4	4	4	4	4	4	4	4	4	4	4	4	4	4	4	4	5	5	5	5	5	5	5	5	5	-1.39367	1.33624
1 : BDF Hospital	Clinical Tutor 17	4	4	4	4	5	3	4	4	4	4	3	3	4	5	4	5	5	5	3	4	5	5	4	4	3	-0.592251	0.077142
1 : BDF Hospital	Clinical Tutor 17	3	4	5	5	4	5	4	3	4	3	5	5	5	5	5	5	4	4	4	4	4	4	2	4	4	-0.0876864	-0.307096
2 : KHUH Hospital	Clinical Tutor 18	5	5	5	5	5	5	5	5	5	5	5	5	5	5	5	5	5	5	5	5	5	5	5	5	5	0.497241	0.426145
2 : KHUH Hospital	Clinical Tutor 18	1	2	1	3	4	3	1	4	1	1	4	4	3	2	1	4	1	3	1	4	5	5	4	4	5	-3.31161	0.910559
2 : KHUH Hospital	Clinical Tutor 18	5	5	5	5	5	5	5	4	5	5	5	5	5	5	5	5	5	5	5	5	5	5	5	5	5	0.278191	0.585616
2 : KHUH Hospital	Clinical Tutor 18	5	5	5	5	5	5	5	5	5	5	5	5	5	5	5	5	5	5	5	5	5	5	5	5	5	0.497241	0.426145
2 : KHUH Hospital	Clinical Tutor 18	4	4	4	4	4	3	4	4	4	4	3	3	3	3	3	3	4	4	4	4	4	4	4	4	4	-0.782339	-0.290823
2 : KHUH Hospital	Clinical Tutor 18	3	3	3	3	3	3	3	3	3	3	3	3	3	3	3	3	3	3	3	3	3	3	3	3	3	-1.26399	-0.932059
2 : KHUH Hospital	Clinical Tutor 18	4	5	5	5	5	5	5	5	5	5	5	5	5	5	5	5	5	5	5	5	5	5	5	5	5	0.335522	0.523189
2 : KHUH Hospital	Clinical Tutor 18	5	5	5	5	5	5	5	5	5	5	5	5	5	5	5	5	5	5	5	5	5	5	5	5	5	0.497241	0.426145
2 : KHUH Hospital	Clinical Tutor 18	5	5	3	5	5	4	4	4	4	4	4	5	5	4	4	4	4	4	4	4	4	4	5	5	5	-0.181433	0.0587228
2 : KHUH Hospital	Clinical Tutor 18	5	5	5	5	5	5	5	5	5	5	5	5	5	5	5	5	5	5	5	5	5	5	5	5	5	0.497241	0.426145
2 : KHUH Hospital	Clinical Tutor 18	4	4	4	5	5	5	5	5	5	5	5	5	5	5	5	5	4	4	4	4	4	4	4	4	4	1.07813	-0.922945
2 : KHUH Hospital	Clinical Tutor 18	5	5	5	3	4	4	5	5	4	4	5	5	5	5	5	5	4	5	5	5	5	5	5	5	5	-0.223672	0.74092
2 : KHUH Hospital	Clinical Tutor 18	4	4	4	4	4	4	4	4	4	4	4	4	4	4	4	4	4	4	4	4	4	4	4	4	4	-0.383375	-0.252957
2 : KHUH Hospital	Clinical Tutor 18	5	5	5	5	5	5	5	5	5	5	5	5	5	5	5	5	5	5	5	5	5	5	5	5	5	0.497241	0.426145
2 : KHUH Hospital	Clinical Tutor 18	4	4	4	4	4	4	5	5	5	5	4	4	4	4	4	4	4	4	4	4	4	4	4	4	4	0.422967	-0.825187
2 : KHUH Hospital	Clinical Tutor 18	5	5	5	5	6	6	5	6	5	6	5	5	4	4	4	5	4	4	5	4	4	4	5	5	6	1.42994	-0.712294
2 : KHUH Hospital	Clinical Tutor 18	5	5	5	5	5	5	5	5	5	5	5	5	5	5	5	5	5	5	5	5	5	5	5	5	5	0.497241	0.426145
2 : KHUH Hospital	Clinical Tutor 18	5	5	5	5	5	5	5	5	5	5	5	5	5	5	5	5	5	5	5	5	5	5	5	5	5	0.497241	0.426145
2 : KHUH Hospital	Clinical Tutor 18	4	4	5	5	5	5	5	5	5	5	5	5	5	5	5	5	5	5	5	5	5	5	5	5	5	0.200216	0.594902
2 : KHUH Hospital	Clinical Tutor 18	5	4	5	5	5	4	5	5	5	4	5	5	4	5	5	4	5	4	4	5	5	4	5	4	5	0.42987	-0.0584076
2 : KHUH Hospital	Clinical Tutor 19	3	2	2	1	3	2	4	4	4	4	2	2	2	2	2	2	2	2	2	2	2	2	3	3	3	-0.692529	-2.33002
2 : KHUH Hospital	Clinical Tutor 19	5	5	5	5	5	5	5	5	5	5	5	5	5	5	5	5	5	5	5	5	5	5	5	5	5	0.497241	0.426145
2 : KHUH Hospital	Clinical Tutor 19	4	4	4	4	4	4	4	4	4	4	3	3	4	4	4	4	4	4	3	3	4	3	4	3	3	0.0429417	-1.13243
2 : KHUH Hospital	Clinical Tutor 19	5	5	5	5	5	5	5	5	5	5	5	5	5	5	5	5	5	5	5	5	5	5	5	5	5	0.497241	0.426145
2 : KHUH Hospital	Clinical Tutor 19	5	5	5	5	5	5	5	5	5	5	5	5	5	5	5	5	5	5	5	5	5	5	5	5	5	0.497241	0.426145
2 : KHUH Hospital	Clinical Tutor 19	5	5	5	5	5	5	5	5	5	5	5	5	5	5	5	5	5	5	5	5	5	5	5	5	5	0.497241	0.426145
2 : KHUH Hospital	Clinical Tutor 19	4	4	4	4	4	4	4	4	4	4	4	4	4	4	4	4	4	4	4	4	4	4	4	4	4	-0.383375	-0.252957
2 : KHUH Hospital	Clinical Tutor 19	4	3	3	3	4	3	4	4	4	4	3	3	4	3	4	4	4	4	4	4	4	3	4	4	4	-0.937002	-0.19316
2 : KHUH Hospital	Clinical Tutor 19	2	4	3	4	4	1	5	5	5	5	1	1	1	2	2	1	6	5	2	4	4	2	2	2	4	-0.560868	-1.55326
2 : KHUH Hospital	Clinical Tutor 19	5	5	5	5	5	5	5	5	5	5	5	5	5	5	5	5	5	5	5	5	5	5	5	5	5	0.497241	0.426145
2 : KHUH Hospital	Clinical Tutor 19	4	4	4	4	4	4	4	4	4	4	4	4	4	4	4	4	4	4	4	4	4	4	4	4	4	-0.383375	-0.252957
2 : KHUH Hospital	Clinical Tutor 19	5	5	5	5	5	5	5	5	5	5	5	5	5	5	5	5	5	5	5	5	5	5	5	5	5	0.497241	0.426145
2 : KHUH Hospital	Clinical Tutor 19	5	5	5	5	5	5	5	5	5	5	5	5	5	5	5	5	5	5	5	5	5	5	5	5	5	0.497241	0.426145
2 : KHUH Hospital	Clinical Tutor 19	5	5	5	5	5	5	5	5	5	5	5	5	5	5	5	5	5	5	5	5	5	5	5	5	5	0.497241	0.426145
2 : KHUH Hospital	Clinical Tutor 19	5	5	5	5	5	5	5	5	5	5	5	5	5	5	5	5	5	5	5	5	5	5	5	5	5	0.497241	0.426145
2 : KHUH Hospital	Clinical Tutor 19	4	4	5	4	4	4	5	5	5	5	3	4	3	4	3	4	3	3	4	5	4	3	4	4	3	0.702827	-1.40868
2 : KHUH Hospital	Clinical Tutor 19	5	5	5	5	5	4	4	5	5	5	5	5	5	5	4	4	4	5	5	5	5	4	5	5	5	0.358347	0.19613
2 : KHUH Hospital	Clinical Tutor 19	3	3	3	3	3	3	2	3	2	2	3	3	3	4	3	2	2	2	3	3	3	3	3	3	3	-1.61577	-0.872217
2 : KHUH Hospital	Clinical Tutor 19	5	5	4	4	3	4	5	5	5	5	4	3	3	4	4	4	4	4	4	4	4	4	4	5	4	0.310669	-0.703196
2 : KHUH Hospital	Clinical Tutor 19	4	4	4	4	4	4	4	4	4	4	4	4	4	4	4	4	1	3	3	3	3	3	4	4	4	0.474676	-1.60681
2 : KHUH Hospital	Clinical Tutor 19	5	5	5	5	5	5	5	5	5	5	5	5	5	5	5	5	5	5	5	5	5	5	5	5	5	0.497241	0.426145
2 : KHUH Hospital	Clinical Tutor 19	5	5	5	5	5	5	5	5	5	5	5	5	5	5	5	5	5	5	5	5	5	5	5	5	5	0.497241	0.426145
2 : KHUH Hospital	Clinical Tutor 19	5	5	5	5	5	5	5	5	5	5	5	5	5	5	5	5	5	5	5	5	5	5	5	5	5	0.497241	0.426145
2 : KHUH Hospital	Clinical Tutor 19	4	4	4	4	4	4	5	4	4	4	4	4	4	4	4	4	4	4	4	4	4	4	4	4	4	-0.170622	-0.400978
2 : KHUH Hospital	Clinical Tutor 19	4	4	4	4	4	4	4	4	4	4	4	4	4	4	4	4	4	4	4	4	4	4	5	5	5	-0.743722	0.308523
2 : KHUH Hospital	Clinical Tutor 19	4	4	4	4	4	4	4	4	4	4	4	4	4	4	4	4	4	4	4	4	4	4	4	4	4	-0.383375	-0.252957
2 : KHUH Hospital	Clinical Tutor 19	5	5	5	5	5	5	5	5	5	5	5	5	5	5	5	5	5	5	5	5	5	5	5	5	5	0.497241	0.426145
2 : KHUH Hospital	Clinical Tutor 2	5	5	5	5	5	5	5	5	5	5	5	5	5	5	5	5	5	5	5	5	5	5	5	5	5	0.497241	0.426145
2 : KHUH Hospital	Clinical Tutor 2	5	5	5	5	5	5	5	5	5	5	5	5	5	5	5	5	6	6	6	6	6	6	6	6	6	-0.513057	2.01535
2 : KHUH Hospital	Clinical Tutor 2	5	5	5	5	5	5	5	5	5	5	5	5	5	5	5	5	5	5	5	5	5	5	5	5	5	0.497241	0.426145
2 : KHUH Hospital	Clinical Tutor 2	5	5	5	5	5	5	5	5	5	5	5	5	5	5	5	5	5	5	5	5	5	5	5	5	5	0.497241	0.426145
2 : KHUH Hospital	Clinical Tutor 2	5	5	5	5	5	5	5	5	5	5	5	5	5	5	5	5	5	5	5	4	4	5	5	5	5	0.71964	0.0696306
2 : KHUH Hospital	Clinical Tutor 2	5	5	5	5	5	5	5	5	5	5	5	5	5	5	5	5	5	5	5	5	5	5	5	5	5	0.497241	0.426145
2 : KHUH Hospital	Clinical Tutor 2	5	5	5	5	5	2	4	5	3	4	5	5	5	5	5	4	4	4	5	4	4	4	4	4	5	0.239343	-0.224456
2 : KHUH Hospital	Clinical Tutor 2	5	5	5	5	5	5	5	5	5	5	5	5	5	5	5	5	5	5	5	5	5	5	5	5	5	0.497241	0.426145
2 : KHUH Hospital	Clinical Tutor 2	5	5	5	5	5	5	5	5	5	5	5	5	5	5	5	5	5	5	5	5	5	5	5	5	5	0.497241	0.426145
2 : KHUH Hospital	Clinical Tutor 2	5	5	5	5	5	5	5	5	5	5	5	5	5	5	5	5	5	5	5	5	5	5	5	5	5	0.497241	0.426145
2 : KHUH Hospital	Clinical Tutor 2	5	4	5	5	5	5	5	5	4	4	5	5	4	4	4	4	4	5	4	4	5	4	5	5	4	0.385082	-0.210181
2 : KHUH Hospital	Clinical Tutor 2	5	5	5	5	5	5	5	5	5	5	5	5	5	5	5	5	6	6	6	6	6	6	6	6	6	-0.513057	2.01535
2 : KHUH Hospital	Clinical Tutor 2	5	5	5	5	5	5	5	5	5	5	5	5	5	5	5	5	5	5	5	5	5	5	5	5	5	0.497241	0.426145
2 : KHUH Hospital	Clinical Tutor 2	5	5	5	5	5	5	5	5	5	5	5	5	5	5	5	5	5	5	5	5	5	5	5	5	5	0.497241	0.426145
2 : KHUH Hospital	Clinical Tutor 2	5	5	5	5	5	5	5	5	5	5	5	5	5	5	5	5	5	5	5	5	5	5	5	5	5	0.497241	0.426145
2 : KHUH Hospital	Clinical Tutor 2	5	5	5	5	4	5	5	5	4	4	5	5	4	5	5	5	5	5	5	5	5	5	5	5	5	-0.0906736	0.78323
2 : KHUH Hospital	Clinical Tutor 2	5	5	5	5	5	5	5	5	5	5	5	5	5	5	5	5	5	5	5	5	5	5	5	5	5	0.497241	0.426145
2 : KHUH Hospital	Clinical Tutor 2	5	5	5	5	5	5	5	5	5	5	5	5	5	5	5	5	5	5	5	5	5	5	5	5	5	0.497241	0.426145
2 : KHUH Hospital	Clinical Tutor 2	5	5	5	5	5	5	5	5	5	5	5	5	5	5	5	5	5	5	5	5	5	5	5	5	5	0.497241	0.426145
2 : KHUH Hospital	Clinical Tutor 2	5	5	5	5	4	5	5	5	5	4	5	5	5	5	5	5	5	5	5	5	5	5	5	5	5	0.147845	0.659381
2 : KHUH Hospital	Clinical Tutor 2	5	5	5	5	5	5	5	5	5	5	5	5	5	5	5	5	5	5	5	5	5	5	5	5	5	0.497241	0.426145
2 : KHUH Hospital	Clinical Tutor 2	5	5	5	5	5	5	5	5	5	5	5	5	5	5	5	5	5	5	5	5	5	5	5	5	5	0.497241	0.426145
2 : KHUH Hospital	Clinical Tutor 2	5	5	5	5	5	5	5	5	4	5	5	5	4	4	5	5	5	5	5	5	5	5	5	5	5	0.212565	0.530593
2 : KHUH Hospital	Clinical Tutor 2	5	5	5	5	5	6	5	5	5	5	5	5	5	5	5	5	6	6	6	6	6	6	6	6	6	-0.427916	1.98626
2 : KHUH Hospital	Clinical Tutor 2	5	5	5	5	5	5	5	5	5	5	5	5	5	5	5	5	5	5	5	5	5	5	5	4	5	0.617998	0.239399
2 : KHUH Hospital	Clinical Tutor 2	5	5	5	5	5	5	5	5	5	5	5	5	5	5	5	5	5	5	5	5	5	5	5	5	5	0.497241	0.426145
2 : KHUH Hospital	Clinical Tutor 20	5	5	5	5	5	5	5	5	5	5	5	5	5	5	5	5	5	5	5	5	5	5	5	5	5	0.497241	0.426145
2 : KHUH Hospital	Clinical Tutor 20	4	4	3	4	4	3	5	5	5	5	4	4	4	4	4	4	4	4	4	4	4	4	4	4	4	0.205437	-0.724752
2 : KHUH Hospital	Clinical Tutor 20	5	5	5	5	5	5	5	5	5	5	5	5	5	5	5	5	5	5	5	5	5	5	5	5	5	0.497241	0.426145
2 : KHUH Hospital	Clinical Tutor 20	5	5	5	5	5	5	5	5	5	5	5	5	5	5	5	5	5	5	5	5	5	5	5	5	5	0.497241	0.426145
2 : KHUH Hospital	Clinical Tutor 20	5	5	5	5	5	5	5	5	5	5	5	5	5	5	5	5	5	5	5	5	5	5	5	5	5	0.497241	0.426145
2 : KHUH Hospital	Clinical Tutor 20	5	5	5	5	5	5	5	5	5	5	5	5	5	5	5	4	4	4	4	4	4	4	4	4	4	1.48491	-1.20464
2 : KHUH Hospital	Clinical Tutor 20	4	4	4	4	4	3	4	2	3	4	3	3	3	4	4	4	4	4	3	3	4	2	4	4	4	-0.85461	-0.452833
2 : KHUH Hospital	Clinical Tutor 20	5	5	5	5	5	5	5	5	5	5	5	5	5	5	5	5	5	5	5	5	5	5	5	5	5	0.497241	0.426145
2 : KHUH Hospital	Clinical Tutor 20	5	5	5	5	5	5	5	5	5	5	5	5	5	5	5	5	5	5	5	5	5	5	5	5	5	0.497241	0.426145
2 : KHUH Hospital	Clinical Tutor 20	5	5	5	5	5	5	5	5	5	5	4	5	5	5	5	5	4	4	5	5	5	5	5	4	4	0.874665	-0.265314
2 : KHUH Hospital	Clinical Tutor 20	5	5	5	5	5	5	5	5	5	5	5	5	5	5	5	5	5	5	4	4	4	4	4	4	4	1.29555	-0.832322
2 : KHUH Hospital	Clinical Tutor 20	4	4	4	5	4	3	4	5	4	5	4	4	5	5	5	5	4	4	4	4	4	4	4	4	4	0.22478	-0.485781
2 : KHUH Hospital	Clinical Tutor 20	5	5	5	5	5	5	5	5	5	5	5	5	5	5	5	5	5	5	5	5	5	5	5	5	5	0.497241	0.426145
2 : KHUH Hospital	Clinical Tutor 20	6	6	6	6	6	6	6	6	6	6	6	6	6	6	6	6	6	6	6	6	6	6	6	6	6	1.37786	1.10525
2 : KHUH Hospital	Clinical Tutor 20	5	5	5	5	5	5	5	5	5	5	5	5	5	5	5	5	5	5	5	5	5	5	5	5	5	0.497241	0.426145
2 : KHUH Hospital	Clinical Tutor 20	5	5	5	5	5	5	5	5	5	5	3	3	3	3	3	3	3	3	4	4	4	4	4	3	3	1.33308	-2.00178
2 : KHUH Hospital	Clinical Tutor 20	5	5	5	5	5	5	5	5	4	4	4	4	4	4	4	4	4	4	4	4	4	4	4	4	4	0.819178	-0.965265
2 : KHUH Hospital	Clinical Tutor 20	3	3	3	3	3	3	4	4	4	4	4	4	4	4	4	2	2	2	4	4	4	4	4	4	4	-0.775406	-0.592778
2 : KHUH Hospital	Clinical Tutor 20	5	5	5	5	5	5	5	5	5	5	5	5	5	5	5	5	5	5	5	5	5	5	5	5	5	0.497241	0.426145
2 : KHUH Hospital	Clinical Tutor 20	5	5	5	5	5	5	5	5	5	5	5	5	5	5	5	5	4	4	4	4	4	4	4	4	4	1.50754	-1.16305
2 : KHUH Hospital	Clinical Tutor 20	5	5	5	5	5	5	5	5	5	5	5	5	5	5	5	5	5	5	5	5	5	5	5	5	5	0.497241	0.426145
2 : KHUH Hospital	Clinical Tutor 20	5	5	5	5	5	5	5	5	5	5	5	5	5	5	5	5	5	5	5	5	5	5	5	5	5	0.497241	0.426145
2 : KHUH Hospital	Clinical Tutor 20	5	5	5	5	5	5	5	5	5	5	5	5	5	5	5	5	5	5	5	5	5	5	5	5	5	0.497241	0.426145
2 : KHUH Hospital	Clinical Tutor 20	5	5	5	5	4	5	5	5	5	5	4	4	5	5	5	4	5	5	5	5	5	4	5	5	5	0.281954	0.33044
2 : KHUH Hospital	Clinical Tutor 20	5	5	5	5	5	5	5	5	5	5	5	5	5	5	5	5	5	5	5	5	5	5	5	5	5	0.497241	0.426145
2 : KHUH Hospital	Clinical Tutor 21	5	5	5	5	5	5	5	5	5	5	5	5	5	5	5	5	5	5	5	5	5	5	5	5	5	0.497241	0.426145
2 : KHUH Hospital	Clinical Tutor 21	5	4	5	5	4	5	5	5	5	5	5	5	5	5	5	5	5	3	3	5	4	3	5	5	5	0.96372	-0.597782
2 : KHUH Hospital	Clinical Tutor 21	5	4	4	3	4	4	5	5	5	5	5	4	4	5	3	3	3	4	4	3	3	4	4	4	3	0.993951	-1.65241
2 : KHUH Hospital	Clinical Tutor 21	4	4	5	5	5	5	5	5	4	4	5	5	5	6	4	6	6	6	4	4	6	6	5	4	4	-0.0807706	0.810095
2 : KHUH Hospital	Clinical Tutor 21	4	4	4	4	3	3	4	3	2	2	4	4	4	4	4	4	4	4	4	4	4	4	4	4	4	-1.58375	0.5523
3 : SMC Hospital	Clinical Tutor 22	5	5	5	5	5	5	5	5	5	5	5	5	5	5	5	5	5	5	5	5	5	5	5	5	5	0.497241	0.426145
3 : SMC Hospital	Clinical Tutor 22	4	4	4	4	4	4	4	4	4	4	4	4	4	4	4	4	4	4	4	4	4	4	4	4	4	-0.383375	-0.252957
3 : SMC Hospital	Clinical Tutor 22	5	5	5	5	5	5	5	5	5	5	5	5	5	5	5	5	5	5	5	5	5	5	5	5	5	0.497241	0.426145
3 : SMC Hospital	Clinical Tutor 22	5	5	5	5	5	5	5	5	5	5	5	5	5	5	5	5	5	5	5	5	5	5	5	5	5	0.497241	0.426145
3 : SMC Hospital	Clinical Tutor 22	5	5	5	5	5	5	5	5	5	5	5	5	5	5	5	5	5	5	5	5	5	5	5	5	5	0.497241	0.426145
3 : SMC Hospital	Clinical Tutor 22	5	5	5	5	5	5	5	5	5	5	5	5	5	5	5	5	5	5	5	5	5	5	5	5	5	0.497241	0.426145
3 : SMC Hospital	Clinical Tutor 22	5	5	5	5	5	5	5	5	5	5	5	5	5	5	5	5	5	5	5	5	5	5	5	5	5	0.497241	0.426145
3 : SMC Hospital	Clinical Tutor 22	5	5	5	5	5	5	5	5	5	5	5	5	5	5	5	5	5	5	5	5	5	5	5	5	5	0.497241	0.426145
3 : SMC Hospital	Clinical Tutor 22	6	6	6	6	6	6	6	6	6	6	6	6	6	6	6	6	6	6	6	6	6	6	6	6	6	1.37786	1.10525
3 : SMC Hospital	Clinical Tutor 22	5	5	5	5	5	5	5	5	5	5	5	5	5	5	5	5	5	5	5	5	5	5	5	5	5	0.497241	0.426145
3 : SMC Hospital	Clinical Tutor 22	5	5	5	5	5	5	5	5	5	5	5	5	5	5	5	5	5	5	5	5	5	5	5	5	5	0.497241	0.426145
3 : SMC Hospital	Clinical Tutor 22	5	5	5	5	5	5	5	5	5	5	5	5	5	5	5	5	5	5	5	5	5	5	5	5	5	0.497241	0.426145
3 : SMC Hospital	Clinical Tutor 22	6	6	6	6	6	6	6	6	6	6	6	6	6	6	6	6	6	6	6	6	6	6	6	6	6	1.37786	1.10525
3 : SMC Hospital	Clinical Tutor 22	5	5	5	5	5	5	5	5	5	5	5	5	5	5	5	5	4	4	4	4	4	4	4	4	4	1.50754	-1.16305
3 : SMC Hospital	Clinical Tutor 22	5	5	5	5	5	5	5	5	5	5	5	5	5	5	5	5	5	5	5	5	5	5	5	5	5	0.497241	0.426145
3 : SMC Hospital	Clinical Tutor 22	5	5	5	5	5	5	5	5	5	5	5	5	5	5	5	5	5	5	5	5	5	5	5	5	5	0.497241	0.426145
3 : SMC Hospital	Clinical Tutor 22	2	2	2	4	4	3	3	5	4	4	3	3	3	3	2	2	1	1	3	3	3	3	3	3	3	-0.251041	-2.1504
3 : SMC Hospital	Clinical Tutor 22	5	5	5	5	5	5	5	5	5	5	5	5	5	5	5	5	5	5	5	5	5	5	5	5	5	0.497241	0.426145
3 : SMC Hospital	Clinical Tutor 22	4	5	4	4	4	3	4	4	4	4	2	2	4	4	2	5	5	2	4	4	2	2	3	3	3	0.21864	-1.67582
3 : SMC Hospital	Clinical Tutor 22	5	5	5	5	5	5	5	5	5	5	5	5	5	5	5	5	5	5	5	5	5	5	5	5	5	0.497241	0.426145
3 : SMC Hospital	Clinical Tutor 22	4	4	5	5	5	5	5	5	5	5	5	5	5	4	4	4	4	4	5	5	5	5	5	5	5	0.315599	0.167084
3 : SMC Hospital	Clinical Tutor 22	5	5	5	5	5	5	5	5	5	5	5	5	5	5	5	5	5	5	5	5	5	5	5	5	5	0.497241	0.426145
3 : SMC Hospital	Clinical Tutor 22	5	5	5	5	5	5	5	5	5	5	5	5	5	5	5	5	5	5	5	5	5	5	5	5	5	0.497241	0.426145
3 : SMC Hospital	Clinical Tutor 22	5	5	5	5	5	5	5	5	5	5	5	5	5	5	5	5	5	5	5	5	5	5	5	5	5	0.497241	0.426145
3 : SMC Hospital	Clinical Tutor 22	5	5	5	5	5	5	5	5	5	5	5	5	5	5	5	5	5	5	5	5	5	5	5	5	5	0.497241	0.426145
3 : SMC Hospital	Clinical Tutor 22	5	5	5	5	5	5	5	5	5	5	5	5	5	5	5	5	5	5	5	5	5	5	5	5	5	0.497241	0.426145
3 : SMC Hospital	Clinical Tutor 22	5	5	5	5	5	5	5	5	5	5	5	5	5	5	5	5	5	5	5	5	5	5	5	5	5	0.497241	0.426145
2 : KHUH Hospital	Clinical Tutor 23	5	5	5	5	5	5	5	5	5	5	5	5	5	5	5	5	5	5	5	5	5	5	5	5	5	0.497241	0.426145
2 : KHUH Hospital	Clinical Tutor 23	4	4	4	4	4	4	5	5	5	5	5	5	5	4	4	4	4	4	4	4	3	3	3	3	3	1.20782	-1.74976
2 : KHUH Hospital	Clinical Tutor 23	5	5	5	5	5	5	5	5	5	5	5	5	5	5	5	5	5	5	5	5	5	5	5	5	5	0.497241	0.426145
2 : KHUH Hospital	Clinical Tutor 23	5	5	5	5	5	5	5	5	5	5	5	5	5	5	5	5	5	5	5	5	5	5	5	5	5	0.497241	0.426145
2 : KHUH Hospital	Clinical Tutor 23	2	2	2	2	4	1	2	4	2	3	1	1	1	3	2	2	2	2	2	2	2	2	2	2	2	-1.4662	-2.17195
2 : KHUH Hospital	Clinical Tutor 23	4	4	3	4	4	3	4	5	5	5	4	4	4	4	4	4	4	4	4	4	4	4	4	4	4	-0.00731677	-0.57673
2 : KHUH Hospital	Clinical Tutor 23	4	4	4	4	4	4	4	4	4	4	4	4	4	4	4	4	4	4	4	4	4	6	4	4	4	-0.594177	0.0797785
2 : KHUH Hospital	Clinical Tutor 23	3	2	3	3	4	2	4	4	4	4	1	1	1	2	2	3	1	1	2	2	4	2	1	1	1	0.33946	-3.63418
2 : KHUH Hospital	Clinical Tutor 23	5	5	5	5	5	5	5	5	5	5	4	4	4	5	5	5	5	5	5	5	5	5	3	3	3	1.00072	-0.666677
2 : KHUH Hospital	Clinical Tutor 23	3	4	4	3	4	4	4	5	4	5	4	5	4	4	4	5	4	4	4	5	4	4	4	3	4	-0.134779	-0.379884
2 : KHUH Hospital	Clinical Tutor 23	4	5	5	4	4	3	5	5	4	4	4	4	4	4	4	4	4	5	4	4	4	4	5	5	5	-0.237305	0.054713
2 : KHUH Hospital	Clinical Tutor 23	5	5	5	5	5	5	5	5	5	5	5	5	5	5	5	5	5	5	5	5	5	5	5	5	5	0.497241	0.426145
2 : KHUH Hospital	Clinical Tutor 23	3	2	2	3	3	3	3	3	3	3	3	3	3	3	3	3	3	3	2	3	3	3	2	2	2	-1.06118	-1.52458
2 : KHUH Hospital	Clinical Tutor 23	3	3	3	3	3	3	4	4	4	4	3	3	3	4	4	4	3	3	3	3	3	3	3	3	3	-0.361043	-1.4072
2 : KHUH Hospital	Clinical Tutor 23	5	5	5	5	5	4	5	5	5	5	5	5	5	5	5	5	5	5	5	5	5	5	5	5	5	0.4121	0.455227
2 : KHUH Hospital	Clinical Tutor 23	4	4	4	5	4	5	5	6	5	5	5	5	4	4	4	4	4	4	5	4	4	3	4	3	5	0.982753	-1.07882
2 : KHUH Hospital	Clinical Tutor 23	5	5	5	5	5	5	5	5	5	5	5	5	6	5	5	5	5	5	5	5	5	5	5	5	5	0.563508	0.421028
2 : KHUH Hospital	Clinical Tutor 23	5	5	5	5	5	5	5	5	5	5	4	4	4	5	4	4	5	4	5	5	5	4	4	5	5	0.562069	-0.142825
2 : KHUH Hospital	Clinical Tutor 23	5	5	5	5	5	5	5	5	5	5	5	5	5	5	5	5	5	5	5	5	5	5	5	5	5	0.497241	0.426145
2 : KHUH Hospital	Clinical Tutor 23	4	4	3	3	4	4	5	5	5	5	3	3	3	4	3	3	3	4	4	4	3	3	3	3	3	0.585513	-1.81049
2 : KHUH Hospital	Clinical Tutor 23	4	4	4	5	5	5	4	5	5	5	5	5	5	5	4	4	4	4	5	5	5	5	5	5	5	0.0166141	0.40586
3 : SMC Hospital	Clinical Tutor 24	3	2	2	2	2	2	4	4	4	4	2	2	2	2	2	2	2	2	2	2	2	2	2	2	2	-0.370205	-2.85266
3 : SMC Hospital	Clinical Tutor 24	3	3	3	3	3	3	3	3	3	3	3	3	3	3	3	3	3	3	3	3	3	3	3	3	3	-1.26399	-0.932059
3 : SMC Hospital	Clinical Tutor 24	3	3	3	3	3	3	3	3	3	3	3	3	3	3	3	3	3	3	3	3	3	3	3	3	3	-1.26399	-0.932059
3 : SMC Hospital	Clinical Tutor 24	5	5	5	5	5	5	5	5	5	5	5	5	5	5	5	5	5	5	5	5	5	5	5	5	5	0.497241	0.426145
3 : SMC Hospital	Clinical Tutor 24	4	5	5	3	4	6	5	5	5	5	5	5	5	4	5	4	5	5	5	5	5	5	5	5	5	-0.0134073	0.617142
3 : SMC Hospital	Clinical Tutor 24	5	5	5	6	5	5	5	5	5	5	4	4	4	4	4	4	4	4	4	4	4	4	5	5	5	0.942457	-0.71692
3 : SMC Hospital	Clinical Tutor 24	2	3	4	2	2	2	3	3	2	3	2	2	2	2	3	3	3	2	3	3	3	3	2	2	2	-1.602	-1.34134
3 : SMC Hospital	Clinical Tutor 24	4	4	4	4	4	4	4	4	4	4	4	4	4	4	4	4	4	4	4	4	4	4	4	4	4	-0.383375	-0.252957
3 : SMC Hospital	Clinical Tutor 24	3	3	3	3	4	4	4	4	4	4	4	4	4	3	3	3	3	3	3	3	3	3	4	4	4	-0.368531	-1.08926
3 : SMC Hospital	Clinical Tutor 24	3	3	3	3	3	3	3	3	3	3	3	3	3	3	3	3	3	3	3	3	3	3	3	3	3	-1.26399	-0.932059
3 : SMC Hospital	Clinical Tutor 24	3	3	3	3	3	3	3	3	3	3	3	3	3	3	3	3	3	3	3	3	3	3	3	3	3	-1.26399	-0.932059
3 : SMC Hospital	Clinical Tutor 24	5	5	5	4	5	5	5	5	5	5	5	5	5	5	5	5	3	5	6	6	6	6	6	6	6	-0.202054	1.40688
3 : SMC Hospital	Clinical Tutor 24	4	4	4	4	4	4	4	4	4	4	4	4	4	4	4	4	4	4	4	4	4	4	4	4	4	-0.383375	-0.252957
3 : SMC Hospital	Clinical Tutor 24	3	3	3	3	3	3	4	4	4	4	4	4	4	4	4	4	4	4	4	4	4	4	4	4	4	-1.15413	0.15186
3 : SMC Hospital	Clinical Tutor 24	4	4	4	4	4	4	4	4	4	4	4	4	4	4	4	4	4	4	4	4	4	4	4	4	4	-0.383375	-0.252957
3 : SMC Hospital	Clinical Tutor 24	4	3	4	2	4	2	4	5	3	5	2	2	2	3	3	3	3	3	3	3	3	3	4	4	5	-0.659575	-1.09022
3 : SMC Hospital	Clinical Tutor 24	5	5	5	5	5	6	5	5	3	4	5	5	5	4	4	4	6	6	5	6	6	6	6	6	6	-0.961152	2.09854
3 : SMC Hospital	Clinical Tutor 24	5	5	5	5	5	5	5	5	5	5	5	5	5	5	5	5	4	4	4	4	4	4	4	4	4	1.50754	-1.16305
3 : SMC Hospital	Clinical Tutor 24	5	5	5	5	5	5	5	5	5	5	5	5	5	5	5	5	5	5	5	5	5	5	5	5	5	0.497241	0.426145
3 : SMC Hospital	Clinical Tutor 24	5	5	5	4	4	3	4	4	3	4	3	4	4	4	4	5	5	4	4	4	5	4	5	4	4	-0.589577	0.226739
3 : SMC Hospital	Clinical Tutor 24	4	5	4	5	6	5	5	5	5	5	4	5	5	5	5	5	5	5	5	5	5	5	5	5	5	0.274483	0.520679
3 : SMC Hospital	Clinical Tutor 24	5	5	5	5	5	5	5	5	5	5	5	5	5	5	5	5	5	5	5	5	5	5	5	5	5	0.497241	0.426145
3 : SMC Hospital	Clinical Tutor 24	3	4	4	3	4	3	5	5	5	5	4	3	3	3	3	4	3	3	4	5	5	5	4	3	4	-0.143467	-0.683989
1 : BDF Hospital	Clinical Tutor 25	4	2	3	4	4	2	4	5	3	4	3	3	3	3	3	3	3	4	4	4	4	4	4	4	3	-0.999195	-0.438112
1 : BDF Hospital	Clinical Tutor 25	4	4	1	4	5	2	4	5	5	5	3	4	2	4	3	4	4	3	4	4	5	4	4	3	4	-0.319431	-0.692493
1 : BDF Hospital	Clinical Tutor 25	6	6	6	6	6	6	6	6	6	6	6	6	6	6	6	6	6	6	6	6	6	6	6	6	6	1.37786	1.10525
1 : BDF Hospital	Clinical Tutor 25	4	4	4	4	4	4	4	4	4	4	4	4	4	4	4	4	4	4	4	4	4	4	4	4	4	-0.383375	-0.252957
1 : BDF Hospital	Clinical Tutor 25	4	4	4	4	4	4	4	4	4	4	4	4	4	4	4	4	4	4	4	4	4	4	4	4	4	-0.383375	-0.252957
1 : BDF Hospital	Clinical Tutor 25	6	6	6	6	6	6	6	6	6	6	6	6	6	6	6	6	6	6	6	6	6	6	6	6	6	1.37786	1.10525
1 : BDF Hospital	Clinical Tutor 25	4	4	4	3	2	4	4	5	3	4	3	4	4	4	4	4	3	3	4	4	4	4	4	4	4	-0.603652	-0.388211
4 : Psychiatric Hospital	Clinical Tutor 26	5	5	5	5	5	5	5	5	5	5	5	5	5	5	5	5	5	5	5	5	5	5	5	5	5	0.497241	0.426145
4 : Psychiatric Hospital	Clinical Tutor 26	5	5	5	5	5	5	5	5	5	5	5	5	5	5	5	5	5	5	5	5	5	5	5	5	5	0.497241	0.426145
4 : Psychiatric Hospital	Clinical Tutor 26	5	5	5	5	5	5	5	5	5	5	5	5	5	5	5	5	5	5	5	5	5	5	5	5	5	0.497241	0.426145
4 : Psychiatric Hospital	Clinical Tutor 26	5	5	5	5	5	5	5	5	5	5	5	5	5	5	5	5	5	5	5	5	5	5	5	5	5	0.497241	0.426145
4 : Psychiatric Hospital	Clinical Tutor 26	5	5	5	5	5	5	5	5	5	5	5	5	5	5	5	5	5	5	5	5	5	5	5	5	5	0.497241	0.426145
4 : Psychiatric Hospital	Clinical Tutor 26	5	5	5	5	5	2	5	5	4	5	5	4	4	4	2	3	2	4	5	4	5	4	3	3	4	0.99949	-1.51075
4 : Psychiatric Hospital	Clinical Tutor 26	5	5	5	5	5	5	5	3	5	5	5	5	5	4	4	5	4	5	5	5	5	5	5	5	5	0.0892149	0.526521
4 : Psychiatric Hospital	Clinical Tutor 26	5	5	5	5	5	5	5	5	5	5	5	5	5	5	5	5	5	5	5	5	5	5	5	5	5	0.497241	0.426145
4 : Psychiatric Hospital	Clinical Tutor 26	5	5	5	5	5	5	5	5	5	5	5	5	5	4	4	4	3	5	5	5	5	5	5	5	5	0.608734	0.00292847
4 : Psychiatric Hospital	Clinical Tutor 26	4	4	4	4	4	4	4	4	4	4	4	4	4	4	4	4	6	6	6	6	6	6	6	6	6	-2.40397	2.92544
4 : Psychiatric Hospital	Clinical Tutor 26	5	5	5	5	5	5	5	5	5	5	5	5	5	5	5	5	5	5	5	5	5	5	5	5	5	0.497241	0.426145
4 : Psychiatric Hospital	Clinical Tutor 26	5	5	5	5	5	5	5	5	5	5	5	5	5	5	5	5	5	5	5	5	5	5	5	5	5	0.497241	0.426145
4 : Psychiatric Hospital	Clinical Tutor 26	5	5	5	5	5	5	5	5	5	5	5	5	5	5	5	5	5	5	5	5	5	5	5	5	5	0.497241	0.426145
4 : Psychiatric Hospital	Clinical Tutor 26	5	5	5	5	5	5	5	5	5	5	4	4	4	5	5	5	5	5	5	5	5	5	5	5	5	0.280026	0.456283
4 : Psychiatric Hospital	Clinical Tutor 26	5	4	4	4	4	4	5	5	4	5	4	4	4	4	4	4	4	4	4	4	4	4	5	5	5	0.0520873	-0.24202
4 : Psychiatric Hospital	Clinical Tutor 26	5	4	4	4	4	4	5	5	4	5	4	4	4	4	4	4	4	4	4	4	4	4	5	5	5	0.0520873	-0.24202
4 : Psychiatric Hospital	Clinical Tutor 26	5	5	5	5	5	5	5	5	5	5	5	5	5	5	5	5	5	5	5	5	5	5	5	5	5	0.497241	0.426145
4 : Psychiatric Hospital	Clinical Tutor 26	5	5	5	5	5	5	5	5	5	5	5	5	5	5	5	5	5	4	5	5	5	4	5	5	5	0.710582	0.0921107
4 : Psychiatric Hospital	Clinical Tutor 26	5	5	5	5	5	5	5	5	5	5	5	5	5	5	4	5	4	5	5	5	5	5	5	4	5	0.694228	0.0402345
4 : Psychiatric Hospital	Clinical Tutor 26	5	5	5	5	5	5	4	5	5	5	5	5	5	5	5	5	5	5	5	5	5	5	5	5	5	0.284487	0.574167
2 : KHUH Hospital	Clinical Tutor 27	5	5	5	5	5	5	5	5	5	5	3	5	5	4	4	4	4	4	5	5	5	5	4	4	4	0.821452	-0.536424
2 : KHUH Hospital	Clinical Tutor 27	5	4	5	5	4	4	4	5	4	5	4	5	4	4	4	4	4	4	4	4	4	4	4	4	4	0.516345	-0.786883
2 : KHUH Hospital	Clinical Tutor 27	5	5	5	5	5	5	5	5	4	5	4	4	4	5	5	4	4	5	5	4	5	4	5	5	5	0.415104	0.0140687
2 : KHUH Hospital	Clinical Tutor 27	6	6	6	6	6	6	6	6	6	6	6	6	6	6	6	6	6	6	6	6	6	6	6	6	6	1.37786	1.10525
2 : KHUH Hospital	Clinical Tutor 27	6	6	6	6	6	6	5	5	5	5	6	6	6	6	6	6	6	6	6	6	6	6	6	6	6	0.571515	1.67748
2 : KHUH Hospital	Clinical Tutor 27	5	5	5	5	5	5	5	5	5	5	5	5	5	5	5	5	5	5	5	5	5	5	5	5	5	0.497241	0.426145
2 : KHUH Hospital	Clinical Tutor 27	6	6	6	6	6	6	6	6	6	6	6	6	6	6	6	6	5	5	6	6	6	6	6	6	6	1.58985	0.774515
2 : KHUH Hospital	Clinical Tutor 27	6	6	6	6	6	6	6	6	6	6	6	6	6	6	6	6	6	6	6	6	6	6	6	6	6	1.37786	1.10525
1 : BDF Hospital	Clinical Tutor 28	4	2	3	2	3	4	4	4	4	4	4	3	3	2	2	2	2	2	2	3	3	3	4	4	4	-0.514225	-1.56411
1 : BDF Hospital	Clinical Tutor 28	4	4	4	4	4	4	4	4	4	4	4	4	4	4	4	4	4	4	4	4	4	4	4	4	4	-0.383375	-0.252957
1 : BDF Hospital	Clinical Tutor 28	4	4	4	3	3	3	5	6	3	6	3	3	3	4	4	4	4	4	4	4	4	4	3	3	3	0.301592	-1.25984
1 : BDF Hospital	Clinical Tutor 28	3	4	4	3	3	3	4	4	2	4	2	4	2	4	4	4	2	2	2	4	2	3	3	2	3	-0.0804019	-1.97423
1 : BDF Hospital	Clinical Tutor 28	5	5	5	5	5	5	5	5	5	5	5	5	5	5	5	5	5	5	5	5	5	5	5	5	5	0.497241	0.426145
1 : BDF Hospital	Clinical Tutor 28	4	4	4	4	4	4	4	4	4	4	4	4	4	4	4	4	4	4	4	4	4	4	4	4	4	-0.383375	-0.252957
1 : BDF Hospital	Clinical Tutor 28	5	5	5	5	5	5	5	5	5	5	5	5	5	5	5	5	5	5	5	5	5	5	5	5	5	0.497241	0.426145
1 : BDF Hospital	Clinical Tutor 28	4	4	4	4	4	4	4	4	4	4	4	4	4	4	4	4	4	4	4	4	4	4	4	4	4	-0.383375	-0.252957
1 : BDF Hospital	Clinical Tutor 28	4	4	4	4	4	4	4	4	4	4	4	4	4	4	4	4	4	4	4	4	4	4	4	4	4	-0.383375	-0.252957
1 : BDF Hospital	Clinical Tutor 28	4	4	4	4	4	4	4	4	4	4	4	4	4	4	4	4	4	4	4	4	4	4	4	4	4	-0.383375	-0.252957
1 : BDF Hospital	Clinical Tutor 28	4	5	4	4	3	4	4	4	4	4	4	4	5	3	3	3	2	2	2	4	3	3	4	4	4	0.426074	-1.68228
1 : BDF Hospital	Clinical Tutor 28	5	5	5	5	5	5	5	5	5	5	5	5	5	5	5	5	4	4	5	4	5	5	5	5	5	0.82974	-0.0945134
1 : BDF Hospital	Clinical Tutor 28	3	2	2	4	4	1	2	5	4	1	4	4	4	3	3	3	2	2	3	3	3	3	2	2	2	-0.663195	-1.78644
1 : BDF Hospital	Clinical Tutor 28	3	4	3	3	6	3	4	4	4	4	3	3	3	4	3	4	3	3	3	3	3	3	4	4	4	-0.172576	-1.21522
1 : BDF Hospital	Clinical Tutor 28	4	4	5	6	5	3	5	5	5	5	2	2	2	4	3	4	4	4	5	3	4	3	4	4	4	0.488996	-1.20949
1 : BDF Hospital	Clinical Tutor 28	2	2	2	2	4	2	4	5	3	4	3	2	2	2	3	2	2	2	3	3	2	3	2	2	2	-0.423402	-2.41768
1 : BDF Hospital	Clinical Tutor 28	4	4	4	2	3	5	5	5	1	1	3	3	3	2	2	2	2	2	3	4	4	4	4	4	4	-1.23162	-0.610899
1 : BDF Hospital	Clinical Tutor 28	5	5	5	5	5	5	5	5	3	3	4	5	5	5	5	5	5	5	5	5	5	5	5	5	5	-0.327595	0.968987
1 : BDF Hospital	Clinical Tutor 28	5	5	5	5	5	5	5	5	5	5	5	5	5	5	5	5	5	5	5	5	5	5	5	5	5	0.497241	0.426145
1 : BDF Hospital	Clinical Tutor 28	5	5	5	5	5	5	5	5	5	5	5	5	5	5	5	5	5	5	5	5	5	5	5	5	5	0.497241	0.426145
1 : BDF Hospital	Clinical Tutor 28	3	4	4	4	3	4	5	5	4	5	4	3	4	3	4	5	4	5	5	5	4	3	4	3	5	-0.389719	-0.122414
1 : BDF Hospital	Clinical Tutor 28	2	2	4	3	2	2	4	4	3	2	3	3	2	2	2	2	2	6	3	3	3	3	3	3	3	-1.814	-0.631863
2 : KHUH Hospital	Clinical Tutor 29	5	5	5	5	5	5	5	5	5	5	5	5	5	5	5	5	5	5	5	5	5	5	5	5	5	0.497241	0.426145
2 : KHUH Hospital	Clinical Tutor 29	4	4	3	2	4	4	4	4	4	4	4	3	3	4	4	4	4	4	4	4	4	4	4	4	4	-0.875394	-0.068037
2 : KHUH Hospital	Clinical Tutor 29	5	5	5	5	5	5	5	5	5	5	5	5	5	5	5	5	5	5	5	5	5	5	5	5	5	0.497241	0.426145
2 : KHUH Hospital	Clinical Tutor 29	5	5	5	5	5	5	5	5	5	5	5	5	5	5	5	5	5	5	5	5	5	5	5	5	5	0.497241	0.426145
2 : KHUH Hospital	Clinical Tutor 29	5	5	5	5	5	5	5	5	5	5	5	5	5	5	5	5	5	5	5	5	5	5	5	5	5	0.497241	0.426145
2 : KHUH Hospital	Clinical Tutor 29	4	3	1	1	1	1	5	5	2	5	2	2	2	2	2	2	2	2	3	3	3	3	4	2	2	-0.933588	-1.92963
2 : KHUH Hospital	Clinical Tutor 29	5	5	5	5	5	5	5	5	5	5	5	5	5	5	5	5	5	5	5	5	5	5	5	5	5	0.497241	0.426145
2 : KHUH Hospital	Clinical Tutor 29	5	5	5	5	5	5	5	5	5	5	5	5	5	5	5	5	5	5	5	5	5	5	5	5	5	0.497241	0.426145
2 : KHUH Hospital	Clinical Tutor 29	5	5	5	5	4	5	5	5	5	5	5	5	5	3	4	4	5	5	5	5	5	5	5	5	5	0.207368	0.396887
2 : KHUH Hospital	Clinical Tutor 29	5	5	5	5	5	5	5	5	5	5	5	5	5	5	5	5	5	5	5	5	5	5	5	5	5	0.497241	0.426145
2 : KHUH Hospital	Clinical Tutor 29	5	5	5	5	5	5	5	5	5	5	5	5	5	5	5	5	5	5	5	5	5	5	5	5	5	0.497241	0.426145
2 : KHUH Hospital	Clinical Tutor 29	5	5	5	5	5	5	5	5	5	5	5	5	5	5	5	5	5	5	5	5	5	5	5	5	5	0.497241	0.426145
2 : KHUH Hospital	Clinical Tutor 29	5	5	5	5	5	5	5	5	5	5	5	5	5	5	5	5	5	5	5	5	5	5	5	5	5	0.497241	0.426145
2 : KHUH Hospital	Clinical Tutor 29	5	5	5	5	5	5	5	5	5	5	5	5	5	5	5	5	5	5	5	5	5	5	5	5	5	0.497241	0.426145
2 : KHUH Hospital	Clinical Tutor 29	5	5	5	5	5	5	5	5	5	5	5	5	5	5	5	5	5	5	5	5	5	5	5	5	5	0.497241	0.426145
2 : KHUH Hospital	Clinical Tutor 29	4	4	4	4	4	4	4	4	4	4	4	4	4	4	4	4	4	4	4	4	4	4	4	4	4	-0.383375	-0.252957
2 : KHUH Hospital	Clinical Tutor 29	3	3	3	3	3	3	5	5	5	5	4	4	4	3	3	4	3	3	4	4	4	6	4	5	5	-0.661766	-0.0997768
2 : KHUH Hospital	Clinical Tutor 29	5	5	2	2	4	4	5	5	5	5	5	5	5	4	4	4	2	5	5	5	5	3	5	5	5	-0.03309	-0.0173121
2 : KHUH Hospital	Clinical Tutor 29	5	5	5	5	5	5	5	5	5	5	5	5	5	5	5	5	5	5	5	5	5	5	5	5	5	0.497241	0.426145
2 : KHUH Hospital	Clinical Tutor 29	5	5	5	5	5	5	5	5	5	5	5	5	5	5	5	5	5	5	5	5	5	5	5	5	5	0.497241	0.426145
2 : KHUH Hospital	Clinical Tutor 29	5	5	5	5	5	5	5	5	5	5	5	5	5	5	5	5	5	5	5	5	5	5	5	5	5	0.497241	0.426145
2 : KHUH Hospital	Clinical Tutor 29	5	5	5	5	5	5	5	5	5	5	5	5	5	5	5	5	5	5	5	5	5	5	5	5	5	0.497241	0.426145
2 : KHUH Hospital	Clinical Tutor 29	5	5	5	5	5	5	5	5	5	5	5	5	5	5	5	5	5	5	5	5	5	5	5	5	5	0.497241	0.426145
2 : KHUH Hospital	Clinical Tutor 29	4	4	4	4	3	3	5	5	4	5	5	5	5	5	5	4	4	5	5	5	5	5	5	5	5	-0.596592	0.861351
2 : KHUH Hospital	Clinical Tutor 29	5	5	5	5	5	5	5	5	5	5	5	5	5	5	5	5	5	5	5	5	5	5	5	5	5	0.497241	0.426145
2 : KHUH Hospital	Clinical Tutor 29	5	5	5	5	5	5	5	5	5	5	5	5	5	5	5	5	5	5	5	5	5	5	5	5	5	0.497241	0.426145
2 : KHUH Hospital	Clinical Tutor 29	5	5	5	5	5	5	5	5	5	5	5	5	5	5	5	5	5	5	5	5	5	5	5	5	5	0.497241	0.426145
2 : KHUH Hospital	Clinical Tutor 29	4	4	4	4	4	4	4	4	4	4	4	4	4	4	4	2	2	2	4	4	4	4	4	4	4	-0.00465619	-0.997594
2 : KHUH Hospital	Clinical Tutor 29	3	3	3	3	3	3	3	3	3	3	3	3	3	3	3	3	3	3	3	3	3	3	3	3	3	-1.26399	-0.932059
2 : KHUH Hospital	Clinical Tutor 29	5	5	5	5	5	5	5	5	5	5	3	3	3	4	4	4	5	5	5	5	5	5	4	4	4	0.32655	-0.172145
2 : KHUH Hospital	Clinical Tutor 29	6	6	6	6	6	6	6	6	6	6	6	6	6	6	6	6	6	6	6	6	6	6	6	6	6	1.37786	1.10525
2 : KHUH Hospital	Clinical Tutor 29	4	3	3	3	3	3	5	5	5	5	5	5	5	3	3	3	2	5	5	5	5	5	5	5	5	-0.763604	0.455366
2 : KHUH Hospital	Clinical Tutor 29	5	5	5	4	3	3	5	5	4	5	5	5	5	5	5	5	4	3	4	4	4	4	5	5	5	0.509293	-0.369496
2 : KHUH Hospital	Clinical Tutor 29	5	5	5	5	5	5	5	5	5	5	5	5	5	5	5	5	5	5	5	5	5	5	5	5	5	0.497241	0.426145
2 : KHUH Hospital	Clinical Tutor 29	4	4	4	4	4	4	4	4	4	4	4	4	4	4	3	3	4	5	5	4	4	4	5	5	6	-1.13271	0.759956
2 : KHUH Hospital	Clinical Tutor 29	4	4	4	4	4	4	4	4	4	4	3	3	3	4	4	4	4	4	4	4	4	4	4	4	4	-0.600591	-0.222819
2 : KHUH Hospital	Clinical Tutor 29	5	5	5	5	5	5	5	5	5	5	5	5	5	5	5	5	5	5	5	5	5	5	5	5	5	0.497241	0.426145
2 : KHUH Hospital	Clinical Tutor 29	5	5	5	5	5	5	5	5	5	5	5	5	5	5	5	5	5	5	5	5	5	5	5	5	5	0.497241	0.426145
2 : KHUH Hospital	Clinical Tutor 29	6	6	6	6	6	6	6	6	6	6	6	6	6	6	6	6	6	6	6	6	6	6	6	6	6	1.37786	1.10525
2 : KHUH Hospital	Clinical Tutor 29	5	5	5	5	5	5	5	5	5	5	5	5	5	5	5	5	5	5	5	5	5	5	5	5	5	0.497241	0.426145
2 : KHUH Hospital	Clinical Tutor 29	5	5	5	4	4	4	5	5	5	5	4	4	4	5	4	5	5	5	5	5	5	5	4	5	5	0.0300219	0.397501
2 : KHUH Hospital	Clinical Tutor 29	5	5	5	5	5	5	5	5	5	5	5	5	5	5	5	5	5	5	5	5	5	5	5	5	5	0.497241	0.426145
2 : KHUH Hospital	Clinical Tutor 29	5	5	5	5	5	5	5	5	5	5	5	5	5	5	5	5	5	5	5	5	5	5	5	5	5	0.497241	0.426145
2 : KHUH Hospital	Clinical Tutor 29	5	5	5	5	5	5	5	5	5	5	5	5	5	5	5	5	5	5	5	5	5	5	5	5	5	0.497241	0.426145
2 : KHUH Hospital	Clinical Tutor 29	5	5	2	4	4	2	5	5	2	3	4	4	4	3	3	3	3	3	5	5	5	5	5	5	5	-1.31932	0.685783
3 : SMC Hospital	Clinical Tutor 3	5	5	5	5	5	5	5	5	5	5	4	4	4	4	4	4	5	5	5	5	5	5	5	5	5	0.183419	0.359197
3 : SMC Hospital	Clinical Tutor 3	3	3	3	3	3	3	3	3	3	3	3	3	3	3	3	3	3	3	3	3	3	3	3	3	3	-1.26399	-0.932059
3 : SMC Hospital	Clinical Tutor 3	3	3	3	3	3	3	3	3	3	3	3	3	3	3	3	3	3	3	3	3	3	3	3	3	3	-1.26399	-0.932059
3 : SMC Hospital	Clinical Tutor 3	4	3	3	3	4	2	4	4	3	3	2	2	2	3	3	3	3	3	3	3	3	3	3	3	3	-0.825716	-1.3646
3 : SMC Hospital	Clinical Tutor 3	5	5	5	5	5	5	5	5	5	5	4	4	4	5	5	5	5	5	5	5	5	5	5	5	5	0.280026	0.456283
3 : SMC Hospital	Clinical Tutor 3	4	4	4	4	4	4	4	4	4	4	4	4	4	4	4	4	4	4	4	4	4	4	4	4	4	-0.383375	-0.252957
3 : SMC Hospital	Clinical Tutor 3	3	2	4	4	3	3	4	4	4	4	5	5	4	2	2	2	1	1	2	4	2	2	2	2	2	0.901346	-3.24465
3 : SMC Hospital	Clinical Tutor 3	3	3	3	3	3	3	3	3	3	3	3	3	3	3	3	3	3	3	3	3	3	3	3	3	3	-1.26399	-0.932059
3 : SMC Hospital	Clinical Tutor 3	4	5	5	5	5	5	5	5	2	2	5	5	5	5	5	6	6	6	6	6	6	6	6	6	6	-1.77576	2.94819
3 : SMC Hospital	Clinical Tutor 3	5	5	5	5	5	5	5	5	5	5	5	5	5	5	5	5	5	5	5	5	5	5	5	5	5	0.497241	0.426145
3 : SMC Hospital	Clinical Tutor 3	5	5	5	4	4	3	5	5	5	5	4	4	4	4	4	5	5	5	4	4	4	4	4	4	4	0.577879	-0.663897
3 : SMC Hospital	Clinical Tutor 3	4	3	3	4	3	4	3	4	4	3	3	4	4	4	3	3	4	3	4	3	4	3	3	3	3	-0.645231	-0.878393
2 : KHUH Hospital	Clinical Tutor 30	4	4	4	4	4	4	4	4	4	4	4	4	4	4	4	4	4	4	4	4	4	4	4	4	4	-0.383375	-0.252957
2 : KHUH Hospital	Clinical Tutor 30	5	5	5	5	5	5	5	5	5	5	5	5	5	5	5	5	5	5	5	5	5	5	5	5	5	0.497241	0.426145
2 : KHUH Hospital	Clinical Tutor 30	5	4	4	4	3	5	5	5	5	5	5	5	5	4	4	4	4	4	5	5	5	5	5	5	5	-0.058375	0.364247
1 : BDF Hospital	Clinical Tutor 31	5	5	4	5	5	5	4	4	4	3	5	5	5	4	4	4	3	3	6	5	5	5	4	4	4	-0.0662183	0.069811
1 : BDF Hospital	Clinical Tutor 31	5	5	5	5	5	5	5	5	4	4	5	5	5	5	5	5	5	5	5	5	5	5	5	5	5	0.122702	0.690884
1 : BDF Hospital	Clinical Tutor 31	5	5	5	5	5	5	5	5	5	5	5	5	5	5	5	5	5	5	5	5	5	5	5	5	5	0.497241	0.426145
1 : BDF Hospital	Clinical Tutor 31	3	4	4	4	4	4	4	4	4	3	4	4	4	3	3	3	4	4	4	5	4	4	4	5	4	-1.08525	0.269681
1 : BDF Hospital	Clinical Tutor 31	5	5	5	5	5	5	5	5	5	5	5	5	5	5	5	5	5	5	5	5	5	5	5	5	5	0.497241	0.426145
1 : BDF Hospital	Clinical Tutor 31	4	4	5	5	6	2	4	4	2	4	4	4	2	6	6	4	2	6	6	4	4	6	4	5	4	-0.90671	0.746591
1 : BDF Hospital	Clinical Tutor 31	5	5	5	5	4	4	5	5	3	4	4	5	4	4	4	5	3	3	3	4	4	4	5	5	5	0.4743	-0.643652
1 : BDF Hospital	Clinical Tutor 31	5	5	5	5	5	5	5	5	5	5	5	5	5	5	5	5	5	5	5	5	5	5	5	5	5	0.497241	0.426145
1 : BDF Hospital	Clinical Tutor 31	5	5	5	5	5	5	5	5	6	6	5	5	5	5	5	5	3	5	5	6	5	5	5	5	5	0.95937	0.0252017
1 : BDF Hospital	Clinical Tutor 31	3	3	3	3	3	3	3	3	3	3	3	3	3	3	3	3	6	6	6	6	6	6	6	6	6	-4.29489	3.83554
1 : BDF Hospital	Clinical Tutor 31	5	2	4	5	3	5	4	4	2	3	3	3	3	3	3	3	3	3	3	3	3	3	3	3	3	-0.295463	-1.4695
1 : BDF Hospital	Clinical Tutor 31	4	4	5	5	6	4	5	5	5	5	4	5	5	4	4	3	3	3	5	4	5	3	5	5	5	0.822479	-0.772679
1 : BDF Hospital	Clinical Tutor 31	4	4	4	4	4	4	4	4	4	4	4	4	4	4	4	4	4	4	4	4	4	4	4	4	4	-0.383375	-0.252957
1 : BDF Hospital	Clinical Tutor 31	6	6	6	6	6	6	6	6	6	6	6	6	6	6	6	6	6	6	6	6	6	6	6	6	6	1.37786	1.10525
1 : BDF Hospital	Clinical Tutor 31	5	5	5	5	5	5	4	4	4	4	4	4	4	4	4	4	4	4	4	4	4	4	4	4	4	0.387375	-0.657773
1 : BDF Hospital	Clinical Tutor 31	5	5	5	5	5	5	4	4	4	4	4	4	4	4	4	4	4	4	4	4	4	4	4	4	4	0.387375	-0.657773
1 : BDF Hospital	Clinical Tutor 31	6	6	6	6	6	6	6	6	6	6	6	6	6	6	6	6	6	6	6	6	6	6	6	6	6	1.37786	1.10525
1 : BDF Hospital	Clinical Tutor 31	5	5	5	4	5	5	5	5	5	5	5	5	5	4	5	5	5	5	5	5	5	5	5	5	5	0.341997	0.455141
1 : BDF Hospital	Clinical Tutor 31	4	4	4	4	4	3	5	5	2	2	4	4	4	3	3	4	3	4	4	4	4	3	4	3	4	-0.529559	-0.57357
1 : BDF Hospital	Clinical Tutor 31	4	3	4	4	3	4	3	3	2	3	4	4	3	4	4	4	4	4	3	4	4	4	3	3	4	-1.36058	0.0538232
4 : Psychiatric Hospital	Clinical Tutor 32	5	5	5	5	5	5	5	5	5	5	5	5	5	5	5	5	5	5	5	5	5	5	5	5	5	0.497241	0.426145
4 : Psychiatric Hospital	Clinical Tutor 32	6	6	6	6	6	6	6	6	6	6	6	6	6	6	6	6	6	6	6	6	6	6	6	6	6	1.37786	1.10525
4 : Psychiatric Hospital	Clinical Tutor 32	5	5	5	5	5	5	5	5	5	5	5	5	5	5	5	5	5	5	5	5	5	5	5	5	5	0.497241	0.426145
4 : Psychiatric Hospital	Clinical Tutor 32	3	3	3	3	3	3	4	4	4	4	3	3	3	3	3	3	3	3	3	4	3	3	3	3	3	-0.578159	-1.31436
4 : Psychiatric Hospital	Clinical Tutor 32	4	4	4	4	4	4	4	4	4	4	4	4	4	4	4	4	5	5	5	5	5	5	5	5	5	-1.39367	1.33624
4 : Psychiatric Hospital	Clinical Tutor 32	4	4	5	4	4	2	4	4	3	4	4	4	2	5	4	4	2	4	4	5	5	4	4	2	5	-0.57312	-0.273545
4 : Psychiatric Hospital	Clinical Tutor 32	5	4	4	5	5	4	4	5	5	5	4	5	4	5	5	5	4	4	5	5	5	4	4	5	4	0.346606	-0.107037
4 : Psychiatric Hospital	Clinical Tutor 32	5	5	5	5	5	5	5	5	5	5	5	5	5	5	5	5	5	5	5	5	5	5	5	5	5	0.497241	0.426145
4 : Psychiatric Hospital	Clinical Tutor 32	5	4	4	4	5	4	3	5	4	5	4	4	4	5	5	5	3	5	5	5	2	4	4	4	4	0.199861	-0.462144
4 : Psychiatric Hospital	Clinical Tutor 32	4	4	4	4	4	4	4	4	4	4	4	4	4	4	4	4	6	6	6	6	6	6	6	6	6	-2.40397	2.92544
4 : Psychiatric Hospital	Clinical Tutor 32	5	5	4	5	4	4	4	4	4	4	3	4	4	3	3	3	3	3	3	4	3	3	4	4	4	0.379812	-1.39163
4 : Psychiatric Hospital	Clinical Tutor 32	5	5	5	5	5	5	5	5	5	5	4	4	4	4	4	4	4	5	5	5	5	4	5	5	5	0.39287	0.0297641
4 : Psychiatric Hospital	Clinical Tutor 32	5	5	5	5	5	5	5	5	5	5	5	5	5	5	5	5	5	5	5	5	5	5	5	5	5	0.497241	0.426145
4 : Psychiatric Hospital	Clinical Tutor 32	5	5	5	5	5	4	5	5	5	4	5	5	5	5	5	5	5	5	5	5	5	5	5	5	5	0.209813	0.601234
4 : Psychiatric Hospital	Clinical Tutor 32	4	4	4	4	4	4	4	4	4	4	4	4	4	4	4	4	4	4	4	4	4	4	4	4	4	-0.383375	-0.252957
4 : Psychiatric Hospital	Clinical Tutor 32	5	5	5	5	5	4	5	5	5	5	4	5	4	5	5	5	4	5	5	5	5	4	4	4	4	0.839871	-0.417204
4 : Psychiatric Hospital	Clinical Tutor 32	4	4	4	4	4	4	5	5	4	4	3	4	4	4	4	4	4	4	4	4	4	4	4	4	4	-0.0273311	-0.547084
4 : Psychiatric Hospital	Clinical Tutor 32	5	5	4	5	4	4	5	5	5	5	5	5	5	4	5	5	5	4	4	5	5	5	5	4	5	0.425303	0.0658892
1 : BDF Hospital	Clinical Tutor 33	5	5	5	5	5	5	5	5	5	5	5	5	5	5	5	5	5	5	5	5	5	5	5	5	5	0.497241	0.426145
1 : BDF Hospital	Clinical Tutor 33	4	4	4	4	4	4	4	4	4	4	4	4	4	4	4	4	4	4	4	4	4	4	4	4	4	-0.383375	-0.252957
1 : BDF Hospital	Clinical Tutor 33	5	5	2	2	2	1	2	3	1	3	3	3	3	1	1	1	4	4	4	4	2	1	4	2	4	-2.22808	-0.429691
3 : SMC Hospital	Clinical Tutor 34	5	5	5	5	5	5	5	5	5	5	5	5	5	5	5	5	5	5	5	5	5	5	5	5	5	0.497241	0.426145
3 : SMC Hospital	Clinical Tutor 34	1	2	3	2	2	1	1	1	1	1	1	1	1	1	1	1	1	1	2	2	2	2	2	1	1	-2.92606	-1.75593
2 : KHUH Hospital	Clinical Tutor 35	5	5	5	5	5	5	5	5	5	5	5	5	5	5	5	5	5	5	5	5	5	5	5	5	5	0.497241	0.426145
2 : KHUH Hospital	Clinical Tutor 35	4	4	4	4	4	4	4	4	4	4	5	4	4	4	4	4	4	4	4	4	4	4	4	4	4	-0.307616	-0.266321
2 : KHUH Hospital	Clinical Tutor 35	5	5	5	5	5	5	5	5	5	5	5	5	5	5	5	5	5	5	5	5	5	5	5	5	5	0.497241	0.426145
2 : KHUH Hospital	Clinical Tutor 35	5	5	5	5	5	5	5	5	5	5	5	5	5	5	5	5	5	5	5	5	5	5	5	5	5	0.497241	0.426145
2 : KHUH Hospital	Clinical Tutor 35	5	5	5	5	5	5	5	5	5	5	5	5	5	5	5	5	5	5	5	5	5	5	5	5	5	0.497241	0.426145
2 : KHUH Hospital	Clinical Tutor 35	4	4	4	4	4	4	4	4	4	4	4	4	4	4	4	4	4	4	4	4	4	4	4	4	4	-0.383375	-0.252957
2 : KHUH Hospital	Clinical Tutor 35	5	5	5	5	5	5	4	4	4	4	4	4	4	4	5	4	4	4	5	5	5	5	4	4	4	-0.0227675	0.0753138
2 : KHUH Hospital	Clinical Tutor 35	4	4	4	3	3	3	4	4	2	2	3	3	3	3	3	3	3	3	3	3	3	3	3	3	3	-0.777314	-1.21492
2 : KHUH Hospital	Clinical Tutor 35	3	3	3	3	3	3	3	3	3	3	3	3	3	3	3	3	3	3	3	3	3	3	3	3	3	-1.26399	-0.932059
2 : KHUH Hospital	Clinical Tutor 35	5	6	6	6	6	6	6	6	6	6	6	6	6	4	6	6	6	5	6	6	6	6	6	6	6	1.23176	0.995822
2 : KHUH Hospital	Clinical Tutor 35	5	5	5	3	3	3	3	3	3	3	2	2	2	3	3	3	5	5	3	3	3	3	4	4	4	-1.40671	-0.159196
2 : KHUH Hospital	Clinical Tutor 35	6	6	6	6	6	6	6	6	6	6	6	6	6	6	6	6	6	6	6	6	6	6	6	6	6	1.37786	1.10525
2 : KHUH Hospital	Clinical Tutor 35	4	4	4	4	4	4	4	4	4	4	4	4	4	4	4	5	5	5	5	5	5	5	5	5	5	-1.37104	1.37783
2 : KHUH Hospital	Clinical Tutor 35	4	4	4	4	4	4	4	4	4	4	4	4	4	4	4	4	4	4	4	4	4	4	4	4	4	-0.383375	-0.252957
2 : KHUH Hospital	Clinical Tutor 35	6	6	6	6	6	6	6	6	6	6	6	6	6	6	6	6	6	6	6	6	6	6	6	6	6	1.37786	1.10525
2 : KHUH Hospital	Clinical Tutor 35	4	4	4	4	4	4	4	4	4	4	4	4	4	4	4	4	4	4	4	4	4	4	4	4	4	-0.383375	-0.252957
2 : KHUH Hospital	Clinical Tutor 35	3	3	3	3	3	3	3	3	3	3	3	3	3	3	3	3	5	3	3	3	3	3	5	4	4	-1.95159	0.142941
2 : KHUH Hospital	Clinical Tutor 35	6	6	6	6	6	6	6	6	6	6	6	6	6	6	6	6	6	6	6	6	6	6	6	6	6	1.37786	1.10525
2 : KHUH Hospital	Clinical Tutor 35	4	4	4	3	4	3	4	4	3	3	4	4	4	3	3	4	3	3	4	4	4	3	3	4	4	-0.589575	-0.650729
2 : KHUH Hospital	Clinical Tutor 35	5	4	5	5	5	4	4	5	4	4	4	5	6	4	5	5	5	4	4	5	4	4	5	5	5	0.0592447	0.253817
2 : KHUH Hospital	Clinical Tutor 35	4	4	4	4	4	2	3	3	2	2	3	3	3	2	2	2	3	3	3	3	3	3	3	3	3	-1.13467	-1.11106
2 : KHUH Hospital	Clinical Tutor 35	4	4	4	4	4	4	4	4	4	4	4	4	4	4	4	4	3	3	3	3	3	3	3	3	3	0.626923	-1.84216
2 : KHUH Hospital	Clinical Tutor 35	4	4	4	4	2	4	3	3	3	3	4	4	4	4	4	2	2	2	4	4	4	4	4	4	4	-1.10522	-0.250908
2 : KHUH Hospital	Clinical Tutor 35	4	4	4	4	4	4	4	4	4	4	3	3	3	3	3	3	3	3	3	3	3	3	3	3	3	0.3131	-1.90911
2 : KHUH Hospital	Clinical Tutor 35	6	6	6	6	6	6	6	6	6	6	6	6	6	6	6	6	6	6	6	6	6	6	6	6	6	1.37786	1.10525
2 : KHUH Hospital	Clinical Tutor 35	6	6	6	6	6	6	6	6	6	6	6	6	6	6	6	6	6	6	6	6	6	6	6	6	6	1.37786	1.10525
2 : KHUH Hospital	Clinical Tutor 35	4	4	3	5	3	2	4	4	4	3	4	4	3	4	4	4	4	4	4	4	4	3	4	4	5	-1.00766	0.0874938
2 : KHUH Hospital	Clinical Tutor 35	4	4	5	4	5	5	4	5	4	5	4	5	4	4	5	4	4	5	4	5	4	5	5	4	5	-0.0678316	0.17704
2 : KHUH Hospital	Clinical Tutor 35	6	6	6	6	6	6	6	6	6	6	6	6	6	6	6	6	6	6	6	6	6	6	6	6	6	1.37786	1.10525
2 : KHUH Hospital	Clinical Tutor 35	6	6	6	6	6	6	6	6	6	6	6	6	6	6	6	6	6	6	6	6	6	6	6	6	6	1.37786	1.10525
2 : KHUH Hospital	Clinical Tutor 35	2	2	2	2	3	2	3	3	3	3	2	2	2	3	3	3	3	3	3	3	3	3	3	3	3	-2.10485	-0.584333
2 : KHUH Hospital	Clinical Tutor 35	3	4	5	4	3	3	4	2	3	5	4	4	4	3	4	4	4	3	3	4	4	4	4	4	3	-0.760641	-0.367811
2 : KHUH Hospital	Clinical Tutor 35	2	3	4	4	6	6	1	2	1	1	2	2	2	2	2	2	2	2	1	4	4	3	2	4	4	-2.10707	-0.521378
1 : BDF Hospital	Clinical Tutor 36	1	1	1	1	1	1	3	3	2	2	2	2	2	3	3	3	3	3	2	3	2	2	3	3	3	-3.07979	-0.334612
1 : BDF Hospital	Clinical Tutor 36	1	1	1	1	1	1	1	4	1	4	1	1	1	1	1	1	1	1	1	1	1	1	1	1	1	-1.76122	-3.2067
1 : BDF Hospital	Clinical Tutor 37	5	5	5	5	5	5	5	5	5	5	5	5	5	5	5	5	5	5	5	5	5	5	5	5	5	0.497241	0.426145
5 : Health Center	Clinical Tutor 38	5	5	5	5	5	5	5	5	5	5	5	5	5	5	5	5	5	5	5	5	5	5	5	5	5	0.497241	0.426145
2 : KHUH Hospital	Clinical Tutor 39	1	1	1	1	1	1	3	4	3	3	3	3	3	3	3	3	3	3	2	2	1	3	2	2	2	-1.79165	-1.54058
2 : KHUH Hospital	Clinical Tutor 39	1	1	1	1	1	1	1	4	1	1	1	1	2	2	2	2	2	2	2	2	2	2	2	2	2	-3.2155	-1.08751
2 : KHUH Hospital	Clinical Tutor 39	4	3	3	5	4	3	4	4	4	4	3	4	4	3	2	3	2	2	3	3	3	3	3	4	4	0.153785	-1.79487
2 : KHUH Hospital	Clinical Tutor 39	5	3	4	5	3	2	4	5	5	4	6	6	6	4	4	4	2	4	3	4	4	4	5	5	5	0.218382	-0.458526
2 : KHUH Hospital	Clinical Tutor 39	4	4	4	4	4	4	4	4	4	4	4	4	4	4	4	4	4	4	4	4	4	4	4	4	4	-0.383375	-0.252957
2 : KHUH Hospital	Clinical Tutor 39	3	3	3	4	4	3	4	4	2	2	3	3	3	2	2	2	3	3	3	4	3	3	4	4	5	-1.64843	-0.268772
4 : Psychiatric Hospital	Clinical Tutor 4	4	3	4	3	5	4	5	5	5	5	3	3	3	6	6	6	3	6	3	3	3	3	3	3	3	0.98816	-1.6542
4 : Psychiatric Hospital	Clinical Tutor 4	6	6	6	6	6	6	6	6	6	6	6	6	6	6	6	6	6	6	6	6	6	6	6	6	6	1.37786	1.10525
4 : Psychiatric Hospital	Clinical Tutor 4	4	4	4	4	4	4	4	4	4	4	4	4	4	4	4	4	4	4	4	5	5	5	5	5	4	-0.951086	0.644061
4 : Psychiatric Hospital	Clinical Tutor 4	3	3	3	3	3	3	4	4	3	3	3	3	3	2	2	2	3	4	2	2	2	2	2	2	2	-0.238426	-2.42744
4 : Psychiatric Hospital	Clinical Tutor 4	4	4	4	4	4	4	4	4	4	4	4	4	4	4	4	4	4	4	4	4	4	4	4	4	4	-0.383375	-0.252957
4 : Psychiatric Hospital	Clinical Tutor 4	4	4	3	4	3	2	4	4	5	5	4	4	3	4	3	5	2	4	4	4	4	4	3	3	4	-0.082063	-0.990612
4 : Psychiatric Hospital	Clinical Tutor 4	5	4	4	5	4	4	5	5	2	4	4	4	4	2	2	5	3	5	4	4	4	4	3	3	3	0.205864	-1.09472
4 : Psychiatric Hospital	Clinical Tutor 4	4	3	4	4	6	3	4	4	4	4	3	3	4	4	3	4	3	3	4	4	4	3	3	3	4	0.0689288	-1.20893
4 : Psychiatric Hospital	Clinical Tutor 4	4	4	4	4	4	4	5	5	5	5	4	4	5	4	4	5	3	5	4	4	4	4	4	4	4	0.507974	-0.784117
4 : Psychiatric Hospital	Clinical Tutor 4	4	4	4	4	4	4	4	4	4	4	4	4	4	4	4	4	6	6	6	6	6	6	6	6	6	-2.40397	2.92544
4 : Psychiatric Hospital	Clinical Tutor 4	3	3	3	3	3	3	3	3	3	3	3	3	3	3	3	3	1	1	1	1	1	1	1	1	1	0.756604	-4.11046
4 : Psychiatric Hospital	Clinical Tutor 4	5	5	4	4	4	4	5	5	5	5	4	4	4	4	4	4	3	3	6	6	6	6	3	3	3	0.416404	-0.49218
4 : Psychiatric Hospital	Clinical Tutor 4	4	4	4	4	4	4	4	4	4	4	4	4	4	4	4	4	4	4	4	4	4	4	4	4	4	-0.383375	-0.252957
4 : Psychiatric Hospital	Clinical Tutor 4	5	4	4	4	4	4	5	5	4	4	4	4	4	4	4	4	4	4	5	5	5	5	4	5	5	-0.469008	0.413587
4 : Psychiatric Hospital	Clinical Tutor 4	3	3	3	3	1	2	3	5	3	3	2	3	3	2	3	3	3	3	3	3	3	3	3	3	3	-1.32717	-1.0535
4 : Psychiatric Hospital	Clinical Tutor 4	4	4	4	5	5	4	4	5	4	4	4	4	4	4	4	4	5	4	5	5	5	5	4	4	5	-0.570578	0.499347
4 : Psychiatric Hospital	Clinical Tutor 4	4	4	3	3	3	4	4	4	4	4	3	3	3	3	4	4	3	4	4	4	3	3	4	4	4	-0.723991	-0.531263
4 : Psychiatric Hospital	Clinical Tutor 4	4	4	4	4	6	4	5	5	4	4	4	4	4	4	4	4	3	4	5	5	5	4	4	3	4	0.234892	-0.554097
4 : Psychiatric Hospital	Clinical Tutor 4	4	4	5	5	5	4	5	5	3	3	4	4	3	4	4	4	4	4	5	4	4	5	5	3	4	-0.217751	-0.156456
1 : BDF Hospital	Clinical Tutor 40	4	4	4	4	4	4	4	4	4	4	4	4	4	4	4	4	4	4	4	4	4	4	4	4	4	-0.383375	-0.252957
1 : BDF Hospital	Clinical Tutor 40	5	4	5	5	4	2	4	4	3	4	4	5	4	5	5	4	5	4	4	4	4	4	5	4	5	-0.517189	0.288787
1 : BDF Hospital	Clinical Tutor 40	5	5	5	5	5	5	5	5	5	5	4	5	4	5	5	5	5	4	5	5	5	5	5	5	5	0.463154	0.276961
1 : BDF Hospital	Clinical Tutor 40	5	5	5	5	5	5	5	5	5	5	4	4	4	5	5	5	5	5	5	5	5	5	5	5	5	0.280026	0.456283
1 : BDF Hospital	Clinical Tutor 40	5	4	4	4	4	5	5	5	4	4	4	4	4	4	4	4	4	3	4	4	3	3	3	3	3	0.970865	-1.74868
1 : BDF Hospital	Clinical Tutor 40	5	5	5	5	5	5	5	5	5	5	5	5	5	5	5	5	5	5	5	5	5	5	5	5	5	0.497241	0.426145
1 : BDF Hospital	Clinical Tutor 40	5	5	5	5	5	4	5	5	5	5	5	5	5	5	5	5	5	5	5	5	5	5	5	5	5	0.4121	0.455227
1 : BDF Hospital	Clinical Tutor 40	5	5	5	5	5	5	5	5	5	5	5	5	5	5	5	5	5	5	5	5	5	5	5	5	5	0.497241	0.426145
1 : BDF Hospital	Clinical Tutor 40	4	4	4	4	4	4	4	4	4	4	4	4	4	4	4	4	4	4	4	4	4	4	4	4	4	-0.383375	-0.252957
1 : BDF Hospital	Clinical Tutor 40	5	5	5	5	5	5	5	5	4	5	5	5	5	5	4	5	5	5	4	5	5	5	5	5	5	0.407331	0.334672
1 : KHUH Hospital	Clinical Tutor 41	5	5	5	5	5	5	5	5	5	5	5	5	5	5	5	5	5	5	5	5	5	5	5	5	5	0.497241	0.426145
1 : KHUH Hospital	Clinical Tutor 41	4	4	4	4	4	4	4	4	4	4	4	4	4	4	4	4	4	4	4	4	4	4	4	4	4	-0.383375	-0.252957
2 : KHUH Hospital	Clinical Tutor 41	5	5	5	5	5	5	5	5	5	5	5	5	5	5	5	5	5	5	5	5	5	5	5	5	5	0.497241	0.426145
2 : KHUH Hospital	Clinical Tutor 41	5	5	5	5	5	5	5	5	5	5	5	5	5	5	5	5	5	5	5	5	5	5	5	5	5	0.497241	0.426145
2 : KHUH Hospital	Clinical Tutor 41	5	5	5	5	5	5	5	5	5	5	5	5	5	5	5	5	5	5	5	5	5	5	5	5	5	0.497241	0.426145
2 : KHUH Hospital	Clinical Tutor 41	5	5	5	5	5	5	5	5	5	5	5	5	5	5	5	5	5	5	5	5	5	5	5	5	5	0.497241	0.426145
2 : KHUH Hospital	Clinical Tutor 41	5	5	5	5	5	5	5	5	5	5	5	5	5	5	5	5	5	5	5	5	5	5	5	5	5	0.497241	0.426145
2 : KHUH Hospital	Clinical Tutor 41	5	5	5	5	5	5	5	5	4	5	3	3	3	5	5	5	5	5	5	5	5	5	5	5	5	-0.109442	0.605151
2 : KHUH Hospital	Clinical Tutor 41	5	5	5	5	5	5	5	5	5	5	5	5	5	5	5	5	5	5	5	5	5	5	5	5	5	0.497241	0.426145
2 : KHUH Hospital	Clinical Tutor 41	5	5	5	5	5	5	5	5	5	5	5	5	5	5	5	5	5	5	5	5	5	5	5	5	5	0.497241	0.426145
2 : KHUH Hospital	Clinical Tutor 41	5	5	5	5	5	5	5	5	5	5	5	5	5	5	5	5	5	5	5	5	5	5	5	5	5	0.497241	0.426145
1 : BDF Hospital	Clinical Tutor 42	5	5	5	5	5	5	5	5	5	5	5	5	5	5	5	5	5	5	5	5	5	5	5	5	5	0.497241	0.426145
1 : BDF Hospital	Clinical Tutor 42	5	5	5	5	5	5	5	5	5	5	5	5	5	5	5	5	5	5	5	5	5	5	5	5	5	0.497241	0.426145
1 : BDF Hospital	Clinical Tutor 42	5	5	5	5	5	5	5	5	5	5	5	5	5	5	5	5	5	5	5	5	5	5	5	5	5	0.497241	0.426145
1 : BDF Hospital	Clinical Tutor 42	4	4	4	4	4	4	5	5	5	5	5	5	5	5	5	5	4	5	4	4	5	4	5	5	5	0.166613	0.137497
1 : BDF Hospital	Clinical Tutor 42	5	5	5	5	5	5	5	5	5	5	5	5	5	5	5	5	5	5	5	5	5	5	5	5	5	0.497241	0.426145
1 : BDF Hospital	Clinical Tutor 42	5	5	5	5	5	5	5	5	5	5	5	5	5	5	5	5	5	5	5	5	5	5	5	5	5	0.497241	0.426145
1 : BDF Hospital	Clinical Tutor 42	4	4	4	4	4	4	4	4	4	4	4	4	4	4	4	4	4	4	4	4	4	4	4	4	4	-0.383375	-0.252957
1 : BDF Hospital	Clinical Tutor 42	5	5	5	5	5	5	5	5	5	5	5	5	5	5	5	5	5	5	5	5	5	5	5	5	5	0.497241	0.426145
1 : BDF Hospital	Clinical Tutor 42	5	5	5	5	5	5	5	5	5	5	5	5	5	5	5	5	4	4	3	3	3	3	4	4	4	1.9455	-1.86004
1 : BDF Hospital	Clinical Tutor 42	5	5	5	5	5	5	5	5	5	5	5	5	5	5	5	5	5	5	5	5	5	5	5	5	5	0.497241	0.426145
1 : BDF Hospital	Clinical Tutor 42	5	5	5	5	5	5	5	5	5	5	5	5	5	5	5	5	5	5	5	5	5	5	5	5	5	0.497241	0.426145
1 : BDF Hospital	Clinical Tutor 42	5	5	5	5	5	5	5	5	5	5	5	5	5	5	5	5	5	5	5	5	5	5	5	5	5	0.497241	0.426145
1 : BDF Hospital	Clinical Tutor 42	5	5	5	5	5	5	5	5	5	5	5	5	5	5	5	5	3	3	5	5	5	5	5	5	5	0.92122	-0.23532
1 : BDF Hospital	Clinical Tutor 42	5	5	5	5	5	5	5	5	5	5	5	5	5	5	5	5	5	5	4	5	4	4	5	5	5	0.814693	-0.0809164
1 : BDF Hospital	Clinical Tutor 42	5	5	5	5	5	5	5	5	5	5	5	5	5	5	5	5	5	5	5	5	5	5	5	5	5	0.497241	0.426145
1 : BDF Hospital	Clinical Tutor 43	5	4	4	5	4	2	5	5	5	5	4	4	2	4	4	5	5	4	4	4	5	4	5	4	5	-0.0319424	-0.156255
1 : BDF Hospital	Clinical Tutor 43	6	6	6	6	6	6	6	6	6	6	6	6	6	6	6	6	6	6	6	6	6	6	6	6	6	1.37786	1.10525
1 : BDF Hospital	Clinical Tutor 43	5	5	4	5	5	5	4	5	4	5	3	3	3	4	5	4	5	5	4	5	3	3	3	4	4	0.480871	-0.825347
1 : BDF Hospital	Clinical Tutor 43	4	4	4	4	4	4	4	4	4	4	4	4	4	4	4	4	6	6	6	6	6	6	6	6	6	-2.40397	2.92544
1 : BDF Hospital	Clinical Tutor 43	4	4	2	3	3	2	4	5	4	5	2	3	2	4	3	3	3	3	3	4	3	3	4	4	4	-0.533544	-1.0888
1 : BDF Hospital	Clinical Tutor 43	5	5	5	5	5	5	5	5	5	5	5	5	5	5	5	5	5	5	5	5	5	5	5	5	5	0.497241	0.426145
1 : BDF Hospital	Clinical Tutor 43	5	5	5	5	5	5	5	5	5	5	5	5	5	5	5	5	5	5	5	5	5	5	4	4	4	0.857587	-0.135334
1 : BDF Hospital	Clinical Tutor 43	4	4	4	4	4	4	5	5	5	5	4	4	4	4	4	4	4	4	4	4	4	4	4	4	4	0.422967	-0.825187
1 : BDF Hospital	Clinical Tutor 43	5	5	5	5	5	5	5	5	5	5	5	5	5	5	5	5	5	5	5	5	5	5	5	5	5	0.497241	0.426145
1 : BDF Hospital	Clinical Tutor 43	5	5	5	5	5	5	5	5	5	5	5	5	5	5	5	5	4	4	4	4	4	4	4	4	4	1.50754	-1.16305
1 : BDF Hospital	Clinical Tutor 43	5	5	5	5	5	5	5	5	5	5	3	5	4	5	5	5	5	5	5	5	5	5	5	5	5	0.279456	0.457992
1 : BDF Hospital	Clinical Tutor 43	4	4	4	4	4	4	4	4	4	4	4	6	4	5	5	4	4	4	4	4	4	4	4	4	5	-0.279457	-0.0334225
1 : BDF Hospital	Clinical Tutor 43	5	4	4	6	4	3	4	5	3	4	4	4	4	4	4	4	3	4	4	4	4	4	4	5	5	-0.178969	-0.247426
1 : BDF Hospital	Clinical Tutor 43	4	4	4	4	4	4	4	4	4	4	4	4	4	4	4	4	6	6	6	6	6	6	6	6	6	-2.40397	2.92544
1 : BDF Hospital	Clinical Tutor 43	5	4	4	5	5	4	5	5	5	5	5	5	5	4	4	4	5	5	5	5	5	4	4	4	4	0.513547	-0.226639
1 : BDF Hospital	Clinical Tutor 43	5	5	5	5	5	5	5	5	5	5	5	5	5	5	5	5	5	5	5	5	5	5	5	5	5	0.497241	0.426145
2 : KHUH Hospital	Clinical Tutor 44	5	5	5	5	5	5	5	5	5	5	5	5	5	5	4	4	4	4	4	4	4	4	4	4	4	1.45709	-1.24074
2 : KHUH Hospital	Clinical Tutor 44	5	4	4	5	5	3	5	5	4	4	5	5	5	5	5	5	5	5	5	5	4	4	5	5	5	-0.107983	0.559157
2 : KHUH Hospital	Clinical Tutor 44	4	4	4	4	5	5	5	5	5	5	5	5	5	5	5	5	5	5	5	5	5	5	5	5	5	-0.0412592	0.714652
2 : KHUH Hospital	Clinical Tutor 44	5	5	5	5	5	5	5	5	5	5	5	5	5	5	5	5	5	5	4	5	4	5	5	5	5	0.709292	0.0854512
2 : KHUH Hospital	Clinical Tutor 44	5	5	5	5	5	5	5	5	5	5	5	5	5	4	4	4	4	4	5	5	5	5	5	5	5	0.612624	-0.00167301
2 : KHUH Hospital	Clinical Tutor 44	5	5	5	5	5	5	5	5	4	5	5	5	5	5	5	5	5	5	5	5	5	5	5	5	5	0.324989	0.544876
1 : BDF Hospital	Clinical Tutor 45	6	6	6	6	6	6	6	6	6	6	6	6	6	6	6	6	6	6	6	6	6	6	6	6	6	1.37786	1.10525
1 : BDF Hospital	Clinical Tutor 45	6	6	6	6	6	6	6	6	6	6	6	6	6	6	6	6	6	6	6	6	6	6	6	6	6	1.37786	1.10525
1 : BDF Hospital	Clinical Tutor 45	5	5	5	3	4	3	5	4	3	4	3	3	3	3	3	3	4	4	3	3	4	3	5	5	5	-0.445785	-0.480747
1 : BDF Hospital	Clinical Tutor 45	5	5	5	4	4	3	5	5	5	5	4	4	4	4	4	4	4	4	4	4	4	4	4	5	5	0.526045	-0.662125
1 : BDF Hospital	Clinical Tutor 45	6	6	6	6	6	6	6	6	6	6	6	6	6	6	6	6	6	6	6	6	6	6	6	6	6	1.37786	1.10525
1 : BDF Hospital	Clinical Tutor 45	5	5	5	5	5	5	5	5	5	5	5	5	5	5	5	5	5	5	5	5	5	5	5	5	5	0.497241	0.426145
1 : BDF Hospital	Clinical Tutor 45	5	5	5	6	5	6	5	5	5	5	6	6	6	6	5	6	6	6	6	6	6	6	6	6	6	-0.0328265	1.96872
1 : BDF Hospital	Clinical Tutor 45	3	3	3	3	3	3	6	6	6	6	6	6	6	6	6	6	6	6	6	6	6	6	6	6	6	-0.934393	2.3197
1 : BDF Hospital	Clinical Tutor 45	6	6	6	6	6	6	6	6	6	6	6	6	6	6	6	6	6	6	6	6	6	6	6	6	6	1.37786	1.10525
1 : BDF Hospital	Clinical Tutor 45	5	5	5	3	5	5	5	5	5	5	3	3	3	4	4	4	5	5	4	4	4	4	5	5	5	0.185991	-0.21086
1 : BDF Hospital	Clinical Tutor 45	4	4	4	4	4	4	3	5	2	3	3	4	3	2	2	2	3	3	2	3	2	2	3	3	3	0.0686405	-2.15289
1 : BDF Hospital	Clinical Tutor 45	6	6	6	6	6	6	6	6	6	6	6	6	6	6	6	6	6	6	6	6	6	6	6	6	6	1.37786	1.10525
1 : BDF Hospital	Clinical Tutor 45	6	6	6	6	6	6	6	6	6	6	6	6	6	6	6	6	6	6	6	6	6	6	6	6	6	1.37786	1.10525
1 : BDF Hospital	Clinical Tutor 45	6	6	6	6	6	6	6	6	6	6	6	6	6	6	6	6	6	6	6	6	6	6	6	6	6	1.37786	1.10525
1 : BDF Hospital	Clinical Tutor 45	5	4	4	2	4	1	5	5	1	4	2	2	2	4	4	4	3	3	4	4	4	4	4	4	4	-1.00265	-0.387721
4 : Psychiatric Hospital	Clinical Tutor 46	5	5	5	5	5	5	5	5	5	5	5	5	5	5	5	5	5	5	5	5	5	5	5	5	5	0.497241	0.426145
4 : Psychiatric Hospital	Clinical Tutor 46	5	5	5	5	5	5	4	4	4	4	5	5	5	5	5	5	4	4	5	5	5	5	5	5	5	-0.0971113	0.667643
4 : Psychiatric Hospital	Clinical Tutor 46	5	5	5	5	5	5	5	5	5	5	5	5	5	5	5	5	5	5	5	5	5	5	5	5	5	0.497241	0.426145
4 : Psychiatric Hospital	Clinical Tutor 46	3	3	3	3	3	3	4	4	4	4	4	4	3	3	3	3	3	3	3	4	3	3	3	2	2	-0.186018	-1.71347
4 : Psychiatric Hospital	Clinical Tutor 46	3	3	3	3	3	3	3	3	3	3	3	3	3	3	3	3	3	3	3	3	3	3	3	3	3	-1.26399	-0.932059
4 : Psychiatric Hospital	Clinical Tutor 46	6	6	6	6	6	6	6	6	6	6	6	6	6	6	6	6	6	6	6	6	6	6	6	6	6	1.37786	1.10525
4 : Psychiatric Hospital	Clinical Tutor 46	5	5	5	5	5	5	5	5	5	5	5	5	4	5	5	5	4	5	5	5	5	5	5	5	5	0.535024	0.268197
4 : Psychiatric Hospital	Clinical Tutor 46	6	6	6	6	6	6	6	6	6	6	6	6	6	6	6	6	6	6	6	6	6	6	6	6	6	1.37786	1.10525
4 : Psychiatric Hospital	Clinical Tutor 46	6	6	6	6	6	6	6	6	6	6	6	6	6	6	6	6	6	6	6	6	6	6	6	6	6	1.37786	1.10525
4 : Psychiatric Hospital	Clinical Tutor 46	4	4	4	4	4	4	4	4	4	4	4	4	4	4	4	4	6	6	6	6	6	6	6	6	6	-2.40397	2.92544
4 : Psychiatric Hospital	Clinical Tutor 46	4	4	3	4	4	3	4	5	5	5	5	5	5	5	5	5	4	4	4	4	4	4	3	3	3	0.666852	-1.07126
4 : Psychiatric Hospital	Clinical Tutor 46	5	5	5	5	5	5	5	5	5	5	4	4	4	4	4	4	4	4	5	5	4	4	5	5	5	0.602699	-0.304492
4 : Psychiatric Hospital	Clinical Tutor 46	4	4	4	4	4	4	4	4	4	4	4	4	4	4	4	4	4	4	4	4	4	4	4	4	4	-0.383375	-0.252957
4 : Psychiatric Hospital	Clinical Tutor 46	4	4	5	5	5	5	5	5	4	4	4	5	5	4	4	4	4	4	4	4	5	5	5	5	5	0.0959727	0.0811551
4 : Psychiatric Hospital	Clinical Tutor 46	4	4	3	3	4	3	4	4	4	3	4	3	3	4	4	4	3	4	4	4	4	4	3	3	3	-0.589338	-0.66589
4 : Psychiatric Hospital	Clinical Tutor 46	4	5	5	4	5	4	5	5	4	4	5	5	5	4	4	5	4	3	4	4	4	4	4	5	4	0.690259	-0.760216
4 : Psychiatric Hospital	Clinical Tutor 46	5	5	5	5	4	5	5	5	5	5	4	4	5	5	5	5	5	5	5	5	5	5	5	5	5	0.199184	0.538394
4 : Psychiatric Hospital	Clinical Tutor 46	5	4	5	5	5	5	5	5	5	5	4	4	4	5	4	5	5	5	5	5	5	5	5	3	4	0.478851	-0.0689403
2 : KHUH Hospital	Clinical Tutor 47	2	6	3	2	2	2	4	4	1	3	2	2	2	2	2	2	2	2	3	2	2	2	3	3	3	-1.04786	-1.87604
1 : BDF Hospital	Clinical Tutor 48	5	5	5	5	5	5	5	5	5	5	5	5	5	5	5	5	5	5	5	5	5	5	5	5	5	0.497241	0.426145
1 : BDF Hospital	Clinical Tutor 48	5	5	5	5	5	4	5	5	5	4	4	4	4	3	3	3	3	3	4	5	5	5	4	4	4	0.693872	-0.959851
1 : BDF Hospital	Clinical Tutor 48	5	5	5	5	5	3	5	4	5	5	5	5	5	5	5	5	4	4	5	5	5	5	4	4	4	0.680245	-0.248434
3 : SMC Hospital	Clinical Tutor 49	2	2	1	1	2	1	1	1	1	1	1	1	1	1	1	1	1	1	1	1	1	1	1	1	1	-2.58109	-2.54625
3 : SMC Hospital	Clinical Tutor 49	2	2	1	1	4	2	1	1	1	1	1	1	1	2	2	2	2	2	3	3	3	3	2	2	2	-3.55338	-0.366511
3 : SMC Hospital	Clinical Tutor 49	5	5	5	5	5	5	5	5	5	5	5	5	3	5	5	5	5	5	5	5	5	5	5	5	5	0.364707	0.436381
3 : SMC Hospital	Clinical Tutor 49	4	4	5	5	5	4	4	5	5	5	5	5	5	5	5	5	5	5	5	5	5	5	4	4	4	0.262668	0.210525
3 : SMC Hospital	Clinical Tutor 49	5	4	2	3	4	3	3	3	3	4	3	4	4	4	2	2	2	4	2	4	3	3	4	3	4	-0.704904	-1.03964
3 : SMC Hospital	Clinical Tutor 49	4	5	3	4	5	4	4	4	1	4	3	4	4	6	6	6	6	6	4	4	3	2	3	3	3	-0.383593	-0.176153
3 : SMC Hospital	Clinical Tutor 49	5	5	5	4	5	5	5	5	5	5	5	5	5	3	4	4	4	4	4	5	5	4	5	5	4	0.793379	-0.500495
2 : KHUH Hospital	Clinical Tutor 5	5	5	4	4	5	4	5	5	5	5	4	4	4	4	4	4	4	4	4	4	4	5	4	5	5	0.520506	-0.540713
2 : KHUH Hospital	Clinical Tutor 5	5	5	5	5	5	5	5	5	5	5	4	4	4	5	5	5	3	4	4	4	4	4	3	2	2	1.99591	-2.23155
2 : KHUH Hospital	Clinical Tutor 5	4	4	4	4	4	4	3	5	3	4	3	3	3	4	4	4	5	4	4	4	5	4	4	4	4	-0.972487	0.214118
2 : KHUH Hospital	Clinical Tutor 5	2	2	2	2	4	2	3	3	3	3	3	3	3	3	3	3	3	3	3	3	3	3	3	3	3	-1.74052	-0.701699
2 : KHUH Hospital	Clinical Tutor 5	3	3	3	3	3	3	3	3	3	3	3	3	3	3	3	3	3	3	3	3	3	3	3	3	3	-1.26399	-0.932059
2 : KHUH Hospital	Clinical Tutor 5	3	3	3	3	3	3	4	5	4	3	3	3	3	3	3	4	3	3	3	3	3	3	3	4	3	-0.539013	-1.28942
2 : KHUH Hospital	Clinical Tutor 5	5	4	5	5	5	4	5	5	5	5	5	5	5	4	4	4	4	4	5	5	5	5	4	4	4	0.752524	-0.462358
2 : KHUH Hospital	Clinical Tutor 5	3	3	4	3	4	3	3	3	4	4	3	3	3	4	4	3	3	4	3	3	4	4	3	4	3	-0.971967	-0.612509
2 : KHUH Hospital	Clinical Tutor 5	4	4	3	3	5	5	4	5	5	5	4	4	4	5	5	5	3	3	3	3	4	4	3	3	3	1.1006	-1.83288
2 : KHUH Hospital	Clinical Tutor 5	4	3	3	3	2	2	2	2	3	3	3	3	2	4	3	3	3	2	4	4	4	3	4	4	4	-2.3714	0.34365
2 : KHUH Hospital	Clinical Tutor 5	4	5	5	4	4	4	5	5	4	5	3	4	4	3	4	4	4	4	4	5	4	3	4	3	3	0.622577	-1.20609
2 : KHUH Hospital	Clinical Tutor 5	4	4	5	3	3	3	5	5	3	5	4	4	4	4	4	3	3	4	3	5	5	4	4	4	4	-0.161304	-0.516615
2 : KHUH Hospital	Clinical Tutor 5	3	2	3	3	3	1	2	2	3	3	2	3	3	4	4	4	3	3	3	3	3	3	4	4	4	-2.34088	0.177239
2 : KHUH Hospital	Clinical Tutor 5	3	3	5	3	1	3	3	3	3	4	4	4	4	4	4	4	3	4	3	3	4	4	4	4	4	-1.4529	0.0827346
2 : KHUH Hospital	Clinical Tutor 5	3	3	3	3	3	3	3	3	3	3	3	3	3	3	3	3	3	3	3	3	3	3	3	3	3	-1.26399	-0.932059
2 : KHUH Hospital	Clinical Tutor 5	4	4	4	4	4	3	3	3	3	4	3	4	3	3	3	4	4	4	4	4	4	4	4	4	4	-1.28857	0.16533
2 : KHUH Hospital	Clinical Tutor 5	3	3	2	2	3	2	3	3	3	3	3	3	3	3	3	3	3	3	3	3	3	3	3	3	3	-1.59061	-0.783227
2 : KHUH Hospital	Clinical Tutor 5	3	3	3	3	3	3	4	4	4	4	3	3	3	3	3	3	3	3	3	3	3	3	3	3	3	-0.45765	-1.50429
2 : KHUH Hospital	Clinical Tutor 5	4	4	4	4	5	4	4	3	4	4	4	4	4	4	4	4	4	4	4	4	4	4	3	3	3	-0.0949698	-0.742194
4 : Psychiatric Hospital	Clinical Tutor 50	5	5	5	6	5	5	5	5	5	5	4	4	3	5	5	5	6	4	4	4	4	4	4	4	4	1.12504	-0.850065
4 : Psychiatric Hospital	Clinical Tutor 50	5	5	5	5	5	5	4	5	5	5	5	5	5	5	5	5	5	5	5	5	5	3	5	5	5	0.495289	0.241432
4 : Psychiatric Hospital	Clinical Tutor 50	5	5	5	5	5	5	5	5	5	5	5	5	5	5	5	5	5	5	5	5	5	5	5	5	5	0.497241	0.426145
4 : Psychiatric Hospital	Clinical Tutor 50	5	5	5	5	5	5	5	5	5	5	5	5	5	5	5	5	5	5	5	5	5	5	4	5	5	0.616394	0.238757
4 : Psychiatric Hospital	Clinical Tutor 50	5	5	5	5	5	5	5	5	5	5	5	5	5	5	4	5	5	5	5	4	5	5	5	5	5	0.589931	0.200121
4 : Psychiatric Hospital	Clinical Tutor 50	5	5	5	5	5	5	5	5	5	5	5	5	5	5	5	5	5	5	5	5	5	5	5	5	5	0.497241	0.426145
4 : Psychiatric Hospital	Clinical Tutor 50	5	5	2	4	4	2	4	4	4	5	3	4	2	4	4	5	2	4	4	4	4	4	4	2	4	-0.0551723	-1.00129
4 : Psychiatric Hospital	Clinical Tutor 50	5	5	5	5	5	5	5	5	5	5	5	5	5	5	5	5	5	5	5	5	5	5	5	5	5	0.497241	0.426145
4 : Psychiatric Hospital	Clinical Tutor 50	5	5	5	5	5	5	5	5	5	5	5	5	5	5	5	5	5	5	5	5	5	5	5	5	5	0.497241	0.426145
4 : Psychiatric Hospital	Clinical Tutor 50	5	5	5	5	5	5	5	5	5	5	5	5	5	5	5	5	5	5	5	5	5	5	5	5	5	0.497241	0.426145
4 : Psychiatric Hospital	Clinical Tutor 50	4	4	4	4	4	4	4	4	4	4	4	4	4	4	4	4	6	6	6	6	6	6	6	6	6	-2.40397	2.92544
4 : Psychiatric Hospital	Clinical Tutor 50	5	5	5	4	5	5	5	5	5	5	5	5	5	3	2	3	3	3	3	4	4	3	3	3	3	1.96532	-2.57761
4 : Psychiatric Hospital	Clinical Tutor 50	5	5	5	5	5	5	5	5	5	5	5	5	5	4	4	4	4	5	4	4	4	4	5	5	5	0.942646	-0.530994
4 : Psychiatric Hospital	Clinical Tutor 50	5	5	5	5	5	5	5	5	5	5	5	5	5	4	4	4	4	4	4	4	4	4	4	4	4	1.41093	-1.26014
4 : Psychiatric Hospital	Clinical Tutor 50	5	5	5	5	5	5	5	5	5	5	5	5	5	5	5	5	5	5	5	5	5	5	5	5	5	0.497241	0.426145
4 : Psychiatric Hospital	Clinical Tutor 50	4	5	5	4	5	4	5	5	3	3	4	4	4	4	4	4	4	4	4	4	4	4	4	4	4	0.0886925	-0.526005
4 : Psychiatric Hospital	Clinical Tutor 50	5	5	5	5	4	4	5	5	5	5	5	5	5	5	5	5	5	5	5	5	5	5	5	4	5	0.385748	0.355709
4 : Psychiatric Hospital	Clinical Tutor 50	5	5	5	5	5	5	5	5	5	5	5	5	5	5	5	5	5	5	5	5	5	5	5	5	5	0.497241	0.426145
4 : Psychiatric Hospital	Clinical Tutor 50	5	5	5	5	5	5	5	5	5	5	5	5	5	5	5	5	4	5	5	5	5	4	5	4	5	0.827449	-0.0900341
4 : Psychiatric Hospital	Clinical Tutor 50	5	4	5	5	5	5	5	5	5	5	5	5	5	5	5	5	5	4	5	5	5	5	5	4	5	0.590632	0.143445
1 : BDF Hospital	Clinical Tutor 51	4	4	4	4	4	4	4	4	4	4	4	4	4	4	4	4	4	4	4	4	4	4	4	4	4	-0.383375	-0.252957
1 : BDF Hospital	Clinical Tutor 51	4	4	4	4	4	4	4	4	4	4	4	4	4	4	4	4	4	4	4	4	4	4	4	4	4	-0.383375	-0.252957
1 : BDF Hospital	Clinical Tutor 51	5	5	5	5	5	5	5	5	5	5	5	5	5	5	5	5	5	5	5	5	5	5	5	5	5	0.497241	0.426145
1 : BDF Hospital	Clinical Tutor 51	5	5	5	5	5	5	5	5	5	5	5	5	5	5	5	5	5	5	5	5	5	5	5	5	5	0.497241	0.426145
1 : BDF Hospital	Clinical Tutor 51	5	5	5	5	5	5	5	5	4	5	5	5	5	5	5	5	5	5	5	5	5	5	5	5	5	0.324989	0.544876
1 : BDF Hospital	Clinical Tutor 51	5	5	5	5	5	5	5	5	5	5	5	5	5	5	5	5	5	5	5	5	5	5	5	5	5	0.497241	0.426145
1 : BDF Hospital	Clinical Tutor 51	5	5	5	5	5	5	5	5	5	5	4	4	4	5	5	5	5	5	5	5	5	5	5	5	5	0.280026	0.456283
1 : BDF Hospital	Clinical Tutor 51	4	4	4	3	4	3	5	5	5	5	4	5	4	5	5	5	5	4	5	5	5	5	5	5	5	-0.501824	0.759255
1 : BDF Hospital	Clinical Tutor 51	5	5	5	5	5	5	5	5	5	5	5	5	5	5	5	5	5	5	5	5	5	5	5	5	5	0.497241	0.426145
1 : BDF Hospital	Clinical Tutor 51	5	5	5	5	5	5	4	4	4	4	4	4	4	3	3	3	3	3	3	5	5	5	4	4	4	0.285119	-0.736814
1 : BDF Hospital	Clinical Tutor 51	5	5	5	5	5	5	5	5	5	5	3	3	3	4	4	4	4	4	4	4	4	4	3	3	3	1.33685	-1.76135
1 : BDF Hospital	Clinical Tutor 51	5	4	5	5	5	5	5	5	5	5	4	4	4	4	4	4	4	4	4	4	4	4	4	4	4	1.05841	-1.15829
1 : BDF Hospital	Clinical Tutor 51	6	6	6	6	6	6	6	6	6	6	6	6	6	6	6	6	6	6	6	6	6	6	6	6	6	1.37786	1.10525
1 : BDF Hospital	Clinical Tutor 51	4	4	4	4	4	3	4	5	5	5	5	5	5	5	5	5	5	5	5	5	5	5	5	5	5	-0.571404	1.00806
1 : BDF Hospital	Clinical Tutor 51	1	3	3	3	4	4	5	5	5	5	3	3	3	4	4	3	3	3	3	4	4	3	3	3	3	0.109081	-1.58673
1 : BDF Hospital	Clinical Tutor 51	5	5	5	4	5	4	5	5	5	5	5	5	5	5	5	5	5	4	5	5	5	4	5	5	5	0.516354	0.169588
1 : BDF Hospital	Clinical Tutor 51	4	3	3	4	4	2	4	4	3	3	3	3	3	4	3	3	4	3	3	4	3	3	4	4	4	-1.03816	-0.509265
1 : BDF Hospital	Clinical Tutor 51	5	5	5	3	5	2	3	4	3	3	2	2	2	4	4	4	4	4	4	4	3	3	4	3	4	-0.779898	-0.520404
1 : BDF Hospital	Clinical Tutor 51	4	4	4	3	4	3	4	4	4	4	3	3	3	4	4	4	3	3	3	3	3	3	3	3	3	0.215479	-1.73454
1 : BDF Hospital	Clinical Tutor 51	6	6	6	6	6	6	6	6	6	6	6	6	6	6	6	6	6	6	6	6	6	6	6	6	6	1.37786	1.10525
1 : BDF Hospital	Clinical Tutor 51	4	4	4	4	4	3	4	4	4	3	3	4	3	3	3	3	3	3	3	4	3	3	4	4	4	-0.379994	-0.994266
1 : BDF Hospital	Clinical Tutor 51	4	4	4	4	4	3	5	5	5	5	3	3	4	3	3	3	4	4	3	5	5	5	5	5	5	-0.487715	0.0420855
1 : BDF Hospital	Clinical Tutor 51	5	5	5	5	5	5	5	5	5	5	5	5	5	5	5	5	5	5	5	5	5	5	5	5	5	0.497241	0.426145
1 : BDF Hospital	Clinical Tutor 51	5	5	5	5	5	5	5	5	5	5	5	5	5	5	5	5	5	5	5	5	5	5	5	5	5	0.497241	0.426145
1 : BDF Hospital	Clinical Tutor 51	4	4	4	4	4	4	4	4	4	4	4	4	4	4	4	4	4	4	4	4	4	4	4	4	4	-0.383375	-0.252957
1 : BDF Hospital	Clinical Tutor 51	4	4	4	4	5	5	4	4	4	4	4	4	4	5	5	5	5	5	4	4	4	4	5	5	5	-0.626855	0.620032
1 : BDF Hospital	Clinical Tutor 51	5	5	5	5	5	6	5	5	5	5	4	4	4	5	5	4	4	4	5	4	4	4	5	4	4	1.12352	-0.842091
1 : BDF Hospital	Clinical Tutor 51	5	5	5	5	5	4	4	4	4	4	5	5	5	5	5	5	4	4	4	4	4	5	5	5	5	0.150308	0.166104
1 : BDF Hospital	Clinical Tutor 51	4	4	4	4	4	4	4	4	4	4	4	4	4	4	4	4	4	4	5	5	5	5	5	5	5	-1.18168	1.00551
1 : BDF Hospital	Clinical Tutor 51	5	5	4	4	5	4	5	5	4	5	5	5	5	5	5	5	5	4	5	5	5	5	5	5	5	0.106312	0.526041
1 : BDF Hospital	Clinical Tutor 51	4	2	4	2	4	2	4	5	4	5	3	3	3	3	3	3	2	2	3	3	3	3	2	3	3	0.406512	-2.43432
1 : BDF Hospital	Clinical Tutor 52	5	5	5	3	5	3	5	5	5	5	3	4	3	3	3	3	3	3	4	4	4	4	5	3	4	0.780222	-1.48374
1 : BDF Hospital	Clinical Tutor 52	5	5	5	5	5	5	5	5	5	5	5	5	5	5	5	5	5	5	5	5	5	5	5	5	5	0.497241	0.426145
1 : BDF Hospital	Clinical Tutor 52	4	4	5	4	5	5	4	5	3	4	5	5	5	5	4	4	5	4	4	3	4	3	4	3	4	0.534051	-0.87207
1 : BDF Hospital	Clinical Tutor 53	4	4	2	3	4	2	4	4	4	5	3	4	2	4	3	4	4	4	4	4	4	3	4	4	4	-0.855947	-0.328564
1 : BDF Hospital	Clinical Tutor 53	4	4	4	4	4	4	4	4	4	4	4	4	4	4	4	6	6	6	6	6	6	6	6	6	6	-2.35871	3.00862
1 : BDF Hospital	Clinical Tutor 53	6	6	6	6	6	6	6	6	6	6	6	6	6	6	6	6	6	6	6	6	6	6	6	6	6	1.37786	1.10525
1 : BDF Hospital	Clinical Tutor 53	5	5	5	3	4	4	5	5	4	5	4	4	4	4	4	3	2	3	2	4	3	2	3	3	3	1.75781	-2.84257
1 : BDF Hospital	Clinical Tutor 53	5	5	5	5	5	5	5	5	5	5	5	5	5	5	5	5	5	5	5	5	5	5	5	5	5	0.497241	0.426145
1 : BDF Hospital	Clinical Tutor 53	4	4	4	6	6	6	4	4	4	4	4	4	4	4	4	4	4	4	4	4	4	4	4	4	4	0.299299	-0.582368
1 : BDF Hospital	Clinical Tutor 53	5	4	5	4	5	5	5	5	5	5	5	5	5	5	4	5	5	5	5	5	4	4	5	4	5	0.553077	-0.00954666
1 : BDF Hospital	Clinical Tutor 53	5	5	5	5	5	5	5	5	5	5	5	5	5	5	5	5	5	5	5	5	5	5	5	5	5	0.497241	0.426145
1 : BDF Hospital	Clinical Tutor 53	5	5	5	5	5	5	5	5	5	5	5	5	5	5	5	5	5	5	5	5	5	5	5	5	5	0.497241	0.426145
1 : BDF Hospital	Clinical Tutor 53	5	5	5	5	5	5	5	5	5	5	5	5	5	5	5	5	5	5	5	5	5	5	5	5	5	0.497241	0.426145
1 : BDF Hospital	Clinical Tutor 53	5	5	5	5	5	5	5	5	4	4	4	4	4	3	4	4	4	4	3	4	5	5	3	3	3	1.03624	-1.38729
1 : BDF Hospital	Clinical Tutor 53	5	5	5	6	5	5	5	5	5	5	2	2	2	4	4	4	4	4	6	4	6	4	4	4	4	0.444271	-0.536736
1 : BDF Hospital	Clinical Tutor 53	5	5	5	5	5	5	5	5	5	5	5	5	5	5	5	5	5	5	5	5	5	5	5	5	5	0.497241	0.426145
1 : BDF Hospital	Clinical Tutor 53	5	5	5	5	5	5	4	4	4	4	5	5	5	5	5	5	5	5	3	3	3	3	4	4	4	0.927169	-0.95708
1 : BDF Hospital	Clinical Tutor 53	4	4	4	4	4	4	4	4	4	4	3	3	3	3	3	3	3	3	3	3	3	3	3	3	3	0.3131	-1.90911
1 : BDF Hospital	Clinical Tutor 53	5	5	5	5	5	5	5	5	5	5	5	5	5	5	5	5	5	5	5	5	5	5	5	5	5	0.497241	0.426145
1 : BDF Hospital	Clinical Tutor 53	5	5	5	5	5	5	5	5	5	5	5	5	5	5	5	5	5	5	5	5	5	5	5	5	5	0.497241	0.426145
1 : BDF Hospital	Clinical Tutor 53	5	5	5	5	5	5	5	5	5	5	5	5	5	5	5	5	5	5	5	5	5	5	5	5	5	0.497241	0.426145
3 : SMC Hospital	Clinical Tutor 54	3	3	3	3	3	3	3	3	3	3	3	3	3	3	3	3	3	3	3	3	3	3	3	3	3	-1.26399	-0.932059
3 : SMC Hospital	Clinical Tutor 54	3	3	3	3	3	3	3	3	3	3	3	3	3	3	3	3	3	3	5	3	3	4	3	3	3	-1.58972	-0.41748
3 : SMC Hospital	Clinical Tutor 54	3	3	3	3	3	3	3	3	3	3	3	3	3	3	3	3	3	3	3	3	3	3	3	3	3	-1.26399	-0.932059
3 : SMC Hospital	Clinical Tutor 54	6	6	6	6	6	6	6	6	6	6	6	6	6	6	6	6	6	6	6	6	6	6	6	6	6	1.37786	1.10525
3 : SMC Hospital	Clinical Tutor 55	5	5	5	5	5	5	5	5	5	5	5	5	5	5	5	5	5	5	5	5	5	5	5	5	5	0.497241	0.426145
3 : SMC Hospital	Clinical Tutor 55	5	3	4	3	4	2	5	5	5	5	3	3	3	2	2	4	3	3	3	4	4	3	3	3	4	0.472305	-1.87016
3 : SMC Hospital	Clinical Tutor 55	5	5	4	4	5	4	4	3	3	5	4	4	4	3	3	4	4	3	3	4	5	4	5	5	4	-0.325932	-0.233296
3 : SMC Hospital	Clinical Tutor 55	4	4	4	6	5	5	5	5	5	5	4	4	4	4	4	4	4	4	4	4	4	4	5	4	4	0.754238	-0.8509
1 : BDF Hospital	Clinical Tutor 56	6	6	6	6	6	6	6	6	6	6	6	6	6	6	6	6	6	6	6	6	6	6	6	6	6	1.37786	1.10525
1 : BDF Hospital	Clinical Tutor 56	5	5	5	3	6	1	5	5	5	5	5	5	5	3	3	3	3	3	4	5	5	5	5	5	5	0.426539	-0.477707
1 : BDF Hospital	Clinical Tutor 56	4	4	4	4	4	4	4	4	4	4	3	3	3	4	4	4	3	3	3	3	3	3	3	3	3	0.409707	-1.81202
1 : BDF Hospital	Clinical Tutor 56	4	2	3	2	4	2	4	5	3	4	2	2	2	4	4	4	2	4	3	4	2	3	2	2	2	-0.214329	-1.98643
1 : BDF Hospital	Clinical Tutor 57	3	3	2	2	2	2	3	3	3	3	3	3	3	3	3	3	3	3	3	3	3	3	3	3	3	-1.73772	-0.695999
1 : BDF Hospital	Clinical Tutor 57	5	3	3	3	3	3	5	5	5	5	5	5	5	5	5	5	4	4	4	4	4	4	4	4	4	0.289477	-0.547509
1 : BDF Hospital	Clinical Tutor 57	3	4	3	3	3	3	4	4	4	4	3	3	3	3	3	3	3	5	4	4	4	4	5	5	4	-1.57644	0.391935
1 : BDF Hospital	Clinical Tutor 57	3	3	3	3	3	3	4	4	4	4	3	3	3	4	4	4	4	4	4	4	4	4	4	4	4	-1.37134	0.181997
1 : BDF Hospital	Clinical Tutor 57	5	4	3	3	4	3	4	3	4	4	3	3	3	4	3	4	4	4	4	4	4	4	3	3	3	-0.652011	-0.60914
1 : BDF Hospital	Clinical Tutor 57	3	3	3	4	4	4	3	3	3	3	3	3	3	3	4	4	3	4	3	4	3	4	4	4	4	-1.5664	0.0663608
1 : BDF Hospital	Clinical Tutor 57	4	4	4	4	4	4	4	4	4	4	4	4	4	4	4	4	4	4	4	4	4	4	4	4	4	-0.383375	-0.252957
1 : BDF Hospital	Clinical Tutor 57	4	4	3	3	4	4	3	4	3	4	4	3	4	4	3	4	4	3	4	4	4	4	3	3	3	-0.644579	-0.620044
3 : SMC Hospital	Clinical Tutor 58	5	5	5	5	5	5	5	5	5	5	5	5	5	5	5	5	5	5	5	5	5	5	5	5	5	0.497241	0.426145
3 : SMC Hospital	Clinical Tutor 58	5	5	5	5	5	5	5	5	5	5	5	5	5	5	5	5	5	5	5	5	5	5	5	5	5	0.497241	0.426145
2 : KHUH Hospital	Clinical Tutor 59	5	5	5	5	5	5	5	5	5	5	5	5	5	5	5	5	5	5	5	5	5	5	5	4	5	0.617998	0.239399
2 : KHUH Hospital	Clinical Tutor 59	2	4	4	5	3	3	4	3	4	4	4	2	2	3	2	5	3	1	3	4	4	4	4	3	3	-0.631881	-1.06222
2 : KHUH Hospital	Clinical Tutor 59	4	4	5	5	4	5	4	4	4	5	5	5	4	5	5	4	2	2	2	2	3	2	5	5	5	1.20812	-1.84469
2 : KHUH Hospital	Clinical Tutor 59	5	5	5	5	5	5	5	5	5	5	5	5	5	5	5	5	5	5	5	5	5	5	5	4	5	0.617998	0.239399
3 : SMC Hospital	Clinical Tutor 6	5	5	5	5	5	5	5	5	5	5	4	4	4	4	4	4	5	5	5	5	5	5	5	5	5	0.183419	0.359197
3 : SMC Hospital	Clinical Tutor 6	5	5	5	5	5	5	5	5	5	5	5	5	5	5	5	5	5	5	5	5	5	5	5	5	5	0.497241	0.426145
3 : SMC Hospital	Clinical Tutor 6	5	5	5	5	5	5	5	5	5	5	5	5	5	5	5	5	5	5	5	5	5	5	5	5	5	0.497241	0.426145
3 : SMC Hospital	Clinical Tutor 6	4	4	4	4	4	4	4	4	4	4	4	4	4	4	4	4	4	4	4	4	4	4	4	4	4	-0.383375	-0.252957
3 : SMC Hospital	Clinical Tutor 6	2	4	3	6	6	6	4	4	5	5	1	1	1	6	6	6	6	6	3	4	6	6	1	1	5	-0.369528	-0.0788691
3 : SMC Hospital	Clinical Tutor 6	4	4	4	4	4	4	4	4	4	4	4	4	4	4	4	4	4	4	4	4	4	4	4	4	4	-0.383375	-0.252957
3 : SMC Hospital	Clinical Tutor 6	5	5	5	5	5	5	5	5	5	5	5	5	5	5	5	5	5	5	5	5	5	5	5	5	5	0.497241	0.426145
3 : SMC Hospital	Clinical Tutor 6	4	4	4	4	4	4	4	4	4	4	4	4	4	4	4	4	4	4	4	4	4	4	4	4	4	-0.383375	-0.252957
3 : SMC Hospital	Clinical Tutor 6	5	5	5	5	5	5	5	5	5	5	5	5	5	5	5	5	5	5	5	5	5	5	5	5	5	0.497241	0.426145
3 : SMC Hospital	Clinical Tutor 6	5	5	5	5	5	5	5	5	5	5	5	5	5	5	5	5	5	5	5	5	5	5	5	5	5	0.497241	0.426145
3 : SMC Hospital	Clinical Tutor 6	4	4	3	4	3	4	4	4	4	4	4	3	3	3	4	3	4	4	4	4	4	3	4	4	4	-0.767715	-0.304956
1 : BDF Hospital	Clinical Tutor 60	5	5	5	5	5	5	5	5	5	5	5	5	5	5	5	5	5	4	4	5	4	4	5	5	4	1.04307	-0.435928
1 : BDF Hospital	Clinical Tutor 60	5	5	5	5	5	5	5	5	5	5	5	5	5	4	2	4	2	2	4	3	4	4	5	5	5	1.53944	-1.62225
1 : BDF Hospital	Clinical Tutor 60	5	5	5	5	4	5	5	5	5	5	5	5	5	5	5	5	6	6	6	6	6	6	6	6	6	-0.660166	2.10257
1 : BDF Hospital	Clinical Tutor 60	5	5	5	5	5	5	5	5	5	5	5	5	5	5	5	5	5	5	5	5	5	5	5	5	5	0.497241	0.426145
1 : BDF Hospital	Clinical Tutor 60	5	5	4	4	4	4	5	5	5	5	4	4	4	4	4	4	4	4	4	4	4	4	4	4	4	0.719991	-0.993943
1 : BDF Hospital	Clinical Tutor 60	5	5	5	5	5	5	5	5	5	5	5	5	5	5	5	5	5	5	5	5	5	5	5	5	5	0.497241	0.426145
1 : BDF Hospital	Clinical Tutor 60	5	4	5	5	4	4	5	5	4	5	5	5	5	4	4	4	5	4	4	4	4	4	5	3	4	0.768678	-0.789679
1 : BDF Hospital	Clinical Tutor 60	5	5	5	5	5	5	5	5	5	5	5	5	5	5	5	5	6	6	6	6	6	6	6	6	6	-0.513057	2.01535
1 : BDF Hospital	Clinical Tutor 61	5	2	4	2	2	2	2	1	1	1	2	3	3	3	4	3	2	1	1	4	3	1	4	3	2	-2.10085	-0.904554
1 : BDF Hospital	Clinical Tutor 61	5	5	5	4	4	4	5	5	4	5	5	5	4	5	5	5	5	5	4	5	5	4	5	5	2	0.494257	-0.187807
1 : BDF Hospital	Clinical Tutor 61	5	4	4	4	5	4	4	4	4	4	4	4	4	4	4	4	4	4	4	4	4	4	5	5	5	-0.434894	0.124251
1 : BDF Hospital	Clinical Tutor 61	5	5	5	5	5	4	5	5	3	5	5	5	5	5	5	5	5	5	5	5	5	5	5	5	5	0.0675956	0.692689
1 : BDF Hospital	Clinical Tutor 61	3	3	3	3	2	3	3	3	3	3	3	3	3	3	3	3	3	3	3	3	3	3	3	3	3	-1.4111	-0.84483
1 : BDF Hospital	Clinical Tutor 61	5	5	5	4	5	5	5	5	4	5	5	5	3	4	5	4	5	5	5	5	5	5	4	5	5	0.133734	0.355133
1 : BDF Hospital	Clinical Tutor 62	3	3	2	2	3	2	3	2	3	3	2	2	2	3	2	3	3	4	4	4	3	2	3	3	3	-2.2879	-0.264387
1 : BDF Hospital	Clinical Tutor 62	2	2	2	2	3	2	2	4	2	4	2	2	2	3	2	2	1	1	1	1	1	1	1	2	5	-0.700875	-2.94302
1 : BDF Hospital	Clinical Tutor 62	5	4	4	4	4	2	3	2	3	4	3	4	2	4	2	4	3	2	3	4	3	2	3	2	4	-0.375526	-1.48745
1 : BDF Hospital	Clinical Tutor 62	4	3	4	4	2	3	5	5	4	4	3	4	4	2	3	3	2	3	3	6	6	6	3	4	4	-0.795006	-0.197847
1 : BDF Hospital	Clinical Tutor 62	4	4	5	5	5	5	5	5	5	5	5	5	5	4	4	4	5	5	5	5	5	4	5	4	4	0.450204	-0.0426421
3 : SMC Hospital	Clinical Tutor 63	5	5	5	5	5	5	5	5	4	5	4	5	4	4	4	5	5	5	5	5	5	5	5	4	5	0.229743	0.321113
3 : SMC Hospital	Clinical Tutor 63	5	5	5	5	5	5	5	5	5	5	5	5	5	5	5	5	5	5	5	5	5	5	5	5	5	0.497241	0.426145
3 : SMC Hospital	Clinical Tutor 63	5	5	5	5	5	5	5	5	5	5	5	5	5	5	5	5	5	5	5	5	5	5	5	5	5	0.497241	0.426145
3 : SMC Hospital	Clinical Tutor 63	5	5	5	5	5	5	5	5	5	5	5	5	5	5	5	5	5	5	5	5	5	5	5	5	5	0.497241	0.426145
3 : SMC Hospital	Clinical Tutor 63	5	5	5	5	5	5	5	5	5	5	5	5	5	5	5	5	5	5	5	5	5	5	5	5	5	0.497241	0.426145
3 : SMC Hospital	Clinical Tutor 63	5	5	5	5	5	5	5	5	5	5	5	5	5	5	5	5	5	5	4	5	4	4	5	5	5	0.814693	-0.0809164
3 : SMC Hospital	Clinical Tutor 63	5	5	5	5	5	5	5	5	5	5	5	5	5	5	5	5	5	5	5	5	5	5	5	5	5	0.497241	0.426145
3 : SMC Hospital	Clinical Tutor 63	5	5	5	5	5	5	5	5	4	5	4	5	4	4	4	5	5	5	5	5	5	5	5	4	5	0.229743	0.321113
3 : SMC Hospital	Clinical Tutor 63	5	5	5	5	5	5	5	5	4	5	5	5	5	5	5	5	5	5	4	5	4	3	5	5	5	0.747842	-0.128553
3 : SMC Hospital	Clinical Tutor 64	4	4	2	2	4	1	2	3	3	3	2	2	2	3	3	3	3	3	3	2	2	2	4	4	4	-1.69413	-0.793374
3 : SMC Hospital	Clinical Tutor 64	3	2	2	2	1	1	2	2	2	2	2	2	2	2	2	2	2	2	3	3	2	1	3	3	3	-2.70076	-0.832751
3 : SMC Hospital	Clinical Tutor 64	1	1	1	1	1	1	1	1	1	1	1	1	1	1	1	1	1	1	2	2	2	1	1	1	1	-3.35779	-1.75964
3 : SMC Hospital	Clinical Tutor 64	5	5	4	5	5	5	5	5	4	4	4	4	4	4	4	4	4	4	5	5	5	4	5	5	5	-0.0061174	0.198189
1 : BDF Hospital	Clinical Tutor 65	4	4	4	4	4	3	4	4	4	4	4	4	4	4	4	4	4	4	4	4	4	4	4	4	4	-0.468517	-0.223875
1 : BDF Hospital	Clinical Tutor 65	5	5	5	5	5	5	5	5	5	5	5	5	5	5	5	5	5	5	5	5	5	5	5	5	5	0.497241	0.426145
1 : BDF Hospital	Clinical Tutor 65	4	5	5	5	5	5	5	5	5	5	5	5	5	5	5	5	5	5	5	5	5	5	5	5	5	0.335522	0.523189
1 : BDF Hospital	Clinical Tutor 65	5	5	4	4	4	4	4	5	5	4	4	3	4	5	5	4	3	3	4	4	3	3	4	4	4	0.723019	-1.29645
1 : BDF Hospital	Clinical Tutor 65	4	4	4	4	4	4	4	4	4	4	4	4	4	4	4	4	4	4	4	4	4	4	4	4	4	-0.383375	-0.252957
1 : BDF Hospital	Clinical Tutor 65	4	4	4	4	4	4	3	3	3	3	4	4	4	4	4	4	4	4	5	5	5	5	5	5	5	-1.98803	1.57774
1 : BDF Hospital	Clinical Tutor 65	5	5	5	5	5	5	5	5	5	5	5	5	5	5	5	5	5	5	5	5	5	5	5	5	5	0.497241	0.426145
1 : BDF Hospital	Clinical Tutor 65	5	5	5	5	5	5	5	5	5	5	5	5	5	5	5	5	5	5	5	5	5	5	5	5	6	0.376804	0.61349
3 : SMC Hospital	Clinical Tutor 66	5	4	4	4	5	5	5	5	5	5	4	5	4	4	4	5	4	5	5	5	5	5	5	5	5	0.00850743	0.417526
3 : SMC Hospital	Clinical Tutor 66	2	2	4	2	1	1	3	3	1	3	1	1	1	1	1	1	1	1	1	4	2	1	1	1	1	-1.41719	-2.89211
3 : SMC Hospital	Clinical Tutor 66	5	5	5	5	5	5	5	4	5	5	5	5	5	5	5	5	5	5	5	5	5	5	5	5	5	0.278191	0.585616
3 : SMC Hospital	Clinical Tutor 66	4	4	4	4	4	4	4	4	4	4	4	4	4	4	4	4	4	4	4	4	4	4	4	4	4	-0.383375	-0.252957
3 : SMC Hospital	Clinical Tutor 66	5	5	5	5	5	5	5	5	5	5	4	4	4	4	4	4	4	4	4	4	4	4	4	4	4	1.19372	-1.23
3 : SMC Hospital	Clinical Tutor 66	5	5	5	5	5	5	5	5	5	5	5	5	5	5	5	5	5	5	5	5	5	5	5	5	5	0.497241	0.426145
3 : SMC Hospital	Clinical Tutor 66	5	5	5	5	5	5	5	5	5	5	5	5	5	5	5	5	5	5	5	5	5	5	5	5	5	0.497241	0.426145
3 : SMC Hospital	Clinical Tutor 66	4	4	4	4	4	4	4	4	4	4	4	4	4	4	4	4	4	4	4	4	4	4	4	4	4	-0.383375	-0.252957
3 : SMC Hospital	Clinical Tutor 66	5	4	4	5	4	5	5	5	5	5	4	4	4	4	4	4	4	4	3	3	3	3	5	5	5	0.856529	-1.13522
3 : SMC Hospital	Clinical Tutor 66	5	5	5	5	5	5	5	5	5	5	5	5	5	5	5	5	5	5	5	5	5	5	5	5	5	0.497241	0.426145
3 : SMC Hospital	Clinical Tutor 66	4	5	5	4	4	3	5	5	3	4	3	5	5	3	3	3	5	4	6	5	6	6	5	5	5	-1.19199	1.2724
3 : SMC Hospital	Clinical Tutor 66	5	5	5	6	6	6	6	6	6	6	4	4	4	5	5	5	5	5	5	5	5	5	6	5	6	1.18812	0.0940802
3 : SMC Hospital	Clinical Tutor 66	5	5	5	5	5	5	5	5	5	5	5	5	5	5	5	5	5	5	5	5	5	5	5	5	5	0.497241	0.426145
3 : SMC Hospital	Clinical Tutor 66	5	5	5	5	4	4	4	4	4	4	4	4	4	4	4	4	4	4	4	4	4	4	4	4	4	0.155125	-0.541463
3 : SMC Hospital	Clinical Tutor 66	5	5	5	5	5	4	5	4	5	4	5	4	4	5	4	5	4	5	4	5	5	4	5	5	5	0.1411	0.23784
3 : SMC Hospital	Clinical Tutor 66	5	4	5	5	4	5	5	5	5	4	5	5	4	4	4	5	5	5	5	4	4	4	5	5	4	0.320533	-0.029515
3 : SMC Hospital	Clinical Tutor 66	4	4	4	4	4	4	4	4	4	4	4	4	4	4	4	4	4	4	4	4	4	4	4	4	4	-0.383375	-0.252957
3 : SMC Hospital	Clinical Tutor 66	4	4	2	3	4	5	5	4	4	5	5	5	5	4	4	2	3	3	3	4	4	4	4	4	4	0.237048	-1.00311
3 : SMC Hospital	Clinical Tutor 66	5	5	2	5	5	3	5	5	5	5	4	4	4	4	4	4	4	4	4	4	4	4	4	4	4	0.626269	-0.957779
3 : SMC Hospital	Clinical Tutor 67	5	5	5	5	5	5	5	5	5	5	5	5	5	5	5	5	5	5	5	5	5	5	5	5	5	0.497241	0.426145
3 : SMC Hospital	Clinical Tutor 67	5	4	4	3	4	3	4	5	3	4	3	3	3	4	5	4	5	4	4	4	4	5	4	4	4	-0.767933	0.0824079
3 : SMC Hospital	Clinical Tutor 67	1	1	1	1	1	1	1	1	1	1	1	1	1	1	1	1	1	1	1	1	1	1	1	1	1	-3.02522	-2.29026
3 : SMC Hospital	Clinical Tutor 68	5	5	5	5	5	5	5	5	5	5	5	5	5	5	5	5	5	5	5	5	5	5	5	5	5	0.497241	0.426145
3 : SMC Hospital	Clinical Tutor 69	4	4	4	4	4	4	4	4	4	4	4	4	4	4	4	4	4	4	4	4	4	4	4	4	4	-0.383375	-0.252957
3 : SMC Hospital	Clinical Tutor 69	5	5	5	5	5	5	5	5	5	5	5	5	5	5	5	5	5	5	5	5	5	5	5	5	5	0.497241	0.426145
3 : SMC Hospital	Clinical Tutor 69	5	5	5	5	5	5	5	5	5	5	5	5	5	5	5	5	5	5	5	5	5	5	5	5	5	0.497241	0.426145
3 : SMC Hospital	Clinical Tutor 7	1	1	1	1	4	4	1	1	1	1	4	4	4	4	4	4	4	2	4	4	2	4	4	4	4	-3.99824	1.66074
3 : SMC Hospital	Clinical Tutor 70	5	5	5	5	5	5	5	5	5	5	5	5	5	5	5	5	5	5	5	5	5	5	5	5	5	0.497241	0.426145
3 : SMC Hospital	Clinical Tutor 70	3	3	3	3	3	3	4	4	4	4	3	3	3	3	3	3	3	3	3	3	3	3	3	3	3	-0.45765	-1.50429
3 : SMC Hospital	Clinical Tutor 70	2	2	2	2	4	3	3	4	2	3	2	2	2	2	2	2	1	1	2	3	2	2	2	2	2	-0.820629	-2.56847
3 : SMC Hospital	Clinical Tutor 70	5	5	5	4	5	3	5	5	5	5	4	3	3	4	4	4	4	4	4	4	4	4	4	4	4	0.772891	-1.10667
3 : SMC Hospital	Clinical Tutor 70	5	5	5	5	5	5	5	5	5	5	5	5	5	5	5	5	5	5	5	5	5	5	5	5	5	0.497241	0.426145
3 : SMC Hospital	Clinical Tutor 70	5	5	5	5	5	5	5	5	5	5	5	5	5	5	5	5	5	5	5	5	5	5	5	5	5	0.497241	0.426145
3 : SMC Hospital	Clinical Tutor 70	5	5	5	5	3	3	4	5	4	4	4	4	4	3	3	3	4	4	4	4	3	3	3	3	3	0.612955	-1.57615
3 : SMC Hospital	Clinical Tutor 70	5	5	5	5	5	5	5	5	5	5	5	5	5	5	5	5	5	5	5	5	5	5	5	5	5	0.497241	0.426145
3 : SMC Hospital	Clinical Tutor 70	5	5	5	5	5	5	5	5	5	5	5	5	5	5	5	5	5	5	5	5	5	5	5	5	5	0.497241	0.426145
3 : SMC Hospital	Clinical Tutor 70	4	4	5	5	4	4	5	5	5	5	5	5	5	5	5	5	5	5	4	4	4	4	4	4	4	0.766274	-0.547256
3 : SMC Hospital	Clinical Tutor 70	5	5	5	5	5	5	5	5	5	5	5	5	5	5	5	5	5	5	5	5	5	5	5	5	5	0.497241	0.426145
3 : SMC Hospital	Clinical Tutor 70	5	5	5	5	5	5	5	5	5	5	5	5	5	5	5	5	5	5	5	5	5	5	5	5	5	0.497241	0.426145
1 : BDF Hospital	Clinical Tutor 70	5	5	5	5	5	5	5	5	5	5	5	5	5	5	5	5	5	5	5	5	5	5	5	5	5	0.497241	0.426145
3 : SMC Hospital	Clinical Tutor 70	5	5	5	5	5	5	5	5	3	3	5	5	5	3	3	3	5	5	3	3	3	3	4	4	3	0.911657	-1.38135
3 : SMC Hospital	Clinical Tutor 70	5	5	5	5	5	4	5	5	5	5	5	5	5	4	4	4	4	4	3	4	4	4	4	4	4	1.43595	-1.40516
3 : SMC Hospital	Clinical Tutor 70	5	5	5	5	5	5	5	5	5	5	5	5	5	5	5	5	3	4	3	4	4	4	4	5	5	1.48056	-1.12614
3 : SMC Hospital	Clinical Tutor 70	4	4	4	4	4	4	4	4	4	4	4	4	4	4	4	2	2	2	4	4	4	4	4	4	4	-0.00465619	-0.997594
3 : SMC Hospital	Clinical Tutor 70	5	5	5	5	5	5	5	5	4	5	4	4	4	5	4	3	5	5	5	5	5	5	5	5	5	0.0346937	0.455743
3 : SMC Hospital	Clinical Tutor 70	5	5	4	5	5	4	5	5	5	5	5	5	5	5	5	5	4	4	4	5	4	4	5	5	5	0.809153	-0.311214
3 : SMC Hospital	Clinical Tutor 70	4	4	4	4	4	4	5	5	4	5	4	5	4	5	4	4	5	4	4	4	4	6	5	4	5	-0.182381	0.171824
1 : BDF Hospital	Clinical Tutor 71	5	5	5	5	5	5	5	5	4	5	5	5	5	5	5	5	5	4	5	5	5	5	5	5	5	0.432928	0.377209
1 : BDF Hospital	Clinical Tutor 71	5	5	5	5	5	5	5	5	5	5	5	5	5	5	5	5	5	5	5	5	5	5	5	5	5	0.497241	0.426145
1 : BDF Hospital	Clinical Tutor 71	5	5	5	5	5	5	5	5	5	5	5	5	5	5	5	5	5	5	5	5	5	5	5	5	5	0.497241	0.426145
1 : BDF Hospital	Clinical Tutor 71	4	4	4	5	5	5	5	4	5	4	4	4	4	4	4	5	5	5	5	4	5	5	5	5	5	-0.524191	0.756445
1 : BDF Hospital	Clinical Tutor 71	4	4	4	4	4	4	5	5	5	5	5	5	5	5	5	5	5	5	5	5	5	5	5	5	5	-0.273509	0.830962
1 : BDF Hospital	Clinical Tutor 71	4	4	4	5	5	5	5	5	5	5	5	5	5	4	4	4	4	4	3	3	3	3	5	5	5	1.05913	-1.15554
1 : BDF Hospital	Clinical Tutor 71	5	5	5	5	5	5	5	5	5	5	5	5	5	5	5	5	5	5	5	5	5	5	5	5	5	0.497241	0.426145
1 : BDF Hospital	Clinical Tutor 71	4	4	4	4	4	4	4	4	4	4	4	4	4	3	4	3	3	4	4	4	4	3	5	5	5	-0.603058	-0.0818967
1 : BDF Hospital	Clinical Tutor 71	5	5	5	5	5	5	5	5	4	5	5	5	5	5	5	5	5	4	5	5	5	5	5	5	5	0.432928	0.377209
1 : BDF Hospital	Clinical Tutor 71	5	5	5	5	5	5	5	5	5	5	5	5	5	5	5	5	6	6	6	6	6	6	6	6	6	-0.513057	2.01535
1 : BDF Hospital	Clinical Tutor 71	5	5	5	5	5	5	5	5	4	4	5	5	5	5	5	5	5	5	5	5	5	5	5	5	5	0.122702	0.690884
3 : SMC Hospital	Clinical Tutor 72	3	3	3	3	3	4	3	2	3	4	4	4	4	3	3	3	4	4	3	4	4	3	4	4	4	-1.77313	0.270913
3 : SMC Hospital	Clinical Tutor 72	4	3	4	4	5	2	4	4	3	4	2	3	2	4	2	4	3	2	3	4	3	3	2	2	5	-0.132222	-1.68154
3 : SMC Hospital	Clinical Tutor 72	4	3	5	5	5	5	2	4	6	5	2	2	2	4	4	6	6	6	6	4	2	3	3	4	3	-0.408375	-0.225884
3 : SMC Hospital	Clinical Tutor 72	4	4	5	5	5	5	4	4	3	5	5	5	3	5	4	4	3	5	5	5	5	3	4	4	3	0.14061	-0.335285
3 : SMC Hospital	Clinical Tutor 72	4	4	4	4	4	4	4	4	4	4	4	4	4	4	4	4	6	6	6	6	6	6	6	6	6	-2.40397	2.92544
3 : SMC Hospital	Clinical Tutor 72	5	5	5	5	5	5	5	5	5	5	5	5	5	5	5	5	5	5	5	5	5	5	5	5	5	0.497241	0.426145
3 : SMC Hospital	Clinical Tutor 72	4	4	4	4	4	4	4	4	4	4	4	4	4	4	4	4	4	4	3	4	3	3	4	4	4	-0.0659232	-0.760018
3 : SMC Hospital	Clinical Tutor 72	5	5	5	5	5	5	5	5	5	5	5	5	5	5	5	5	5	5	5	5	5	5	5	5	5	0.497241	0.426145
3 : SMC Hospital	Clinical Tutor 72	4	4	4	4	5	4	4	4	3	4	4	4	4	4	4	4	4	3	3	4	4	4	4	3	4	-0.0696604	-0.749973
3 : SMC Hospital	Clinical Tutor 73	5	5	5	5	5	5	5	5	5	5	5	5	5	5	5	5	5	5	5	5	5	5	5	5	5	0.497241	0.426145
1 : BDF Hospital	Clinical Tutor 74	5	5	5	5	5	5	5	5	5	5	5	5	5	5	5	5	5	5	5	5	5	5	5	5	5	0.497241	0.426145
1 : BDF Hospital	Clinical Tutor 74	5	5	5	5	5	5	5	5	5	5	5	5	5	5	5	5	4	4	4	4	4	4	4	5	5	1.26635	-0.788964
1 : BDF Hospital	Clinical Tutor 74	5	4	5	4	4	5	4	5	5	5	4	4	4	4	4	4	4	4	4	4	4	4	4	3	3	0.830655	-1.24873
1 : BDF Hospital	Clinical Tutor 74	5	5	4	4	3	3	4	5	3	3	4	4	4	4	4	4	5	5	5	5	5	5	5	5	5	-1.48439	1.38906
1 : BDF Hospital	Clinical Tutor 75	4	4	2	4	5	2	5	5	5	5	3	4	2	3	3	4	4	5	4	4	4	3	3	3	4	0.090118	-1.11628
1 : BDF Hospital	Clinical Tutor 75	6	6	6	6	6	6	6	6	6	6	6	6	6	6	6	6	6	6	6	6	6	6	6	6	6	1.37786	1.10525
1 : BDF Hospital	Clinical Tutor 75	5	4	3	5	5	5	4	5	3	5	3	4	3	4	3	5	5	3	5	5	5	3	5	5	4	-0.374019	0.127656
1 : BDF Hospital	Clinical Tutor 75	5	5	5	5	5	3	5	5	3	3	4	4	4	3	3	3	3	3	3	3	5	3	4	4	4	0.623923	-1.43399
1 : BDF Hospital	Clinical Tutor 75	5	5	5	5	5	5	5	5	5	5	5	5	5	5	5	5	5	5	5	5	5	5	5	5	5	0.497241	0.426145
1 : BDF Hospital	Clinical Tutor 75	5	5	4	6	5	4	5	5	5	5	4	4	4	3	3	3	3	4	4	4	4	4	4	4	4	1.09272	-1.43812
1 : BDF Hospital	Clinical Tutor 75	5	5	5	5	5	5	5	5	5	5	5	5	5	5	5	5	5	5	5	5	5	5	5	5	5	0.497241	0.426145
1 : BDF Hospital	Clinical Tutor 75	5	4	4	4	4	4	5	5	4	4	4	4	4	4	4	4	4	4	4	4	4	4	4	4	4	0.210147	-0.657492
1 : BDF Hospital	Clinical Tutor 75	5	4	4	6	5	4	4	5	5	5	4	4	4	3	3	3	3	3	4	4	3	4	4	4	4	0.954488	-1.55264
1 : BDF Hospital	Clinical Tutor 75	5	5	5	5	5	5	5	5	5	5	5	5	5	5	5	5	6	6	6	6	6	6	6	6	6	-0.513057	2.01535
1 : BDF Hospital	Clinical Tutor 75	5	5	5	4	5	4	5	5	4	5	5	5	3	4	4	3	4	4	4	4	4	3	5	4	5	0.7551	-0.886917
2 : KHUH Hospital	Clinical Tutor 76	5	5	5	5	5	5	5	5	5	5	5	5	5	5	5	5	5	5	5	5	5	5	5	5	5	0.497241	0.426145
2 : KHUH Hospital	Clinical Tutor 76	5	5	5	5	5	5	5	5	5	5	3	3	3	5	5	5	4	4	4	5	4	4	5	5	5	0.592252	-0.351374
2 : KHUH Hospital	Clinical Tutor 76	4	4	4	4	4	4	4	4	4	4	4	4	4	4	4	4	5	5	5	5	5	5	5	5	5	-1.39367	1.33624
2 : KHUH Hospital	Clinical Tutor 76	5	5	5	5	5	5	5	5	5	5	5	5	5	5	5	5	5	5	5	5	5	5	5	5	5	0.497241	0.426145
2 : KHUH Hospital	Clinical Tutor 76	5	5	5	5	4	4	5	5	5	5	4	4	4	5	5	5	5	5	5	5	5	5	5	5	5	0.0477754	0.572592
2 : KHUH Hospital	Clinical Tutor 76	5	5	5	5	5	5	5	5	5	5	5	5	5	5	5	5	5	5	5	5	5	5	5	5	5	0.497241	0.426145
2 : KHUH Hospital	Clinical Tutor 76	5	5	5	5	5	5	5	5	5	5	5	5	5	5	5	5	5	5	5	5	5	5	5	5	5	0.497241	0.426145
2 : KHUH Hospital	Clinical Tutor 76	4	4	4	3	4	3	4	4	4	4	3	3	3	4	4	4	4	4	4	4	4	4	4	4	4	-0.794819	-0.145341
2 : KHUH Hospital	Clinical Tutor 76	4	4	5	5	5	3	4	4	4	4	3	5	4	4	4	4	5	4	4	4	4	5	5	5	5	-0.6503	0.461769
2 : KHUH Hospital	Clinical Tutor 76	5	5	5	5	5	5	5	5	5	5	5	5	5	5	5	5	5	5	5	5	5	5	5	5	5	0.497241	0.426145
2 : KHUH Hospital	Clinical Tutor 76	5	5	5	5	5	5	5	5	5	5	3	3	3	3	3	3	3	3	4	4	4	4	5	4	4	0.972732	-1.4403
2 : KHUH Hospital	Clinical Tutor 76	5	4	5	4	5	5	5	5	5	5	5	5	5	3	3	4	4	3	4	5	5	5	4	4	4	0.872702	-0.840315
2 : KHUH Hospital	Clinical Tutor 76	5	4	4	4	5	4	5	5	5	5	4	4	4	4	3	5	4	4	4	4	4	4	4	4	4	0.726605	-1.00397
2 : KHUH Hospital	Clinical Tutor 76	5	5	5	5	5	5	5	5	5	5	5	5	5	5	5	5	5	5	5	5	5	5	5	5	5	0.497241	0.426145
2 : KHUH Hospital	Clinical Tutor 76	5	4	4	4	4	4	5	5	5	4	5	5	4	5	4	5	5	5	4	5	5	4	5	4	5	-0.0718435	0.321725
3 : SMC Hospital	Clinical Tutor 77	4	4	4	4	4	4	4	2	4	4	4	4	4	4	4	4	4	4	4	4	4	4	4	4	4	-0.821475	0.0659841
3 : SMC Hospital	Clinical Tutor 77	4	4	2	5	6	2	4	4	2	4	4	4	3	3	6	6	6	4	3	4	4	6	4	4	3	-0.959463	0.401025
3 : SMC Hospital	Clinical Tutor 77	4	4	5	5	5	4	5	4	4	5	4	5	4	5	5	5	5	5	5	5	5	4	5	4	4	-0.0716584	0.380208
3 : SMC Hospital	Clinical Tutor 77	5	4	5	5	5	5	5	5	2	3	4	4	4	4	5	5	5	5	5	5	5	5	5	5	5	-0.822766	1.1568
3 : SMC Hospital	Clinical Tutor 77	4	4	4	4	4	4	5	4	4	4	4	4	4	4	4	4	5	5	5	5	5	3	4	4	4	-0.609771	0.294007
3 : SMC Hospital	Clinical Tutor 77	5	5	5	5	5	5	5	5	5	5	5	5	5	5	5	5	5	5	5	5	5	5	5	5	5	0.497241	0.426145
3 : SMC Hospital	Clinical Tutor 77	5	5	4	4	4	4	4	4	4	4	4	4	4	4	4	4	4	4	4	4	4	4	4	4	4	-0.0863507	-0.421713
3 : SMC Hospital	Clinical Tutor 77	5	4	4	4	3	4	4	4	4	4	4	4	4	4	3	4	4	4	4	4	4	4	4	4	3	-0.276148	-0.486216
3 : SMC Hospital	Clinical Tutor 77	3	4	4	4	4	4	3	4	3	3	4	4	4	4	3	2	4	4	4	4	4	4	4	4	3	-1.08503	-0.0497686
2 : KHUH Hospital	Clinical Tutor 78	5	5	5	5	5	5	5	5	5	5	5	5	4	5	5	5	5	5	5	5	5	5	4	5	5	0.550127	0.243874
2 : KHUH Hospital	Clinical Tutor 78	5	5	5	5	5	5	5	5	5	5	5	5	5	5	5	5	5	5	5	5	5	5	5	5	5	0.497241	0.426145
3 : SMC Hospital	Clinical Tutor 79	5	5	5	5	5	5	6	6	6	6	5	5	5	5	5	5	4	4	5	5	5	5	4	4	6	1.63505	-0.663608
1 : BDF Hospital	Clinical Tutor 8	4	3	3	3	2	2	4	4	3	3	3	3	2	3	2	3	3	2	3	3	4	3	3	3	3	-0.990756	-1.25234
3 : SMC Hospital	Clinical Tutor 80	5	5	5	5	5	5	5	5	5	5	5	5	5	5	5	5	5	5	5	5	5	5	5	5	5	0.497241	0.426145
3 : SMC Hospital	Clinical Tutor 80	4	4	4	4	4	4	4	4	3	3	4	4	4	4	4	4	4	4	3	4	3	3	4	4	4	-0.440462	-0.49528
3 : SMC Hospital	Clinical Tutor 80	4	4	5	4	5	5	5	5	5	4	5	5	5	5	5	5	5	5	5	5	5	5	5	5	5	-0.111157	0.789306
3 : SMC Hospital	Clinical Tutor 80	4	4	5	4	4	4	4	4	4	4	4	4	4	4	4	4	4	5	5	5	5	5	5	5	5	-1.15723	1.10182
3 : SMC Hospital	Clinical Tutor 80	5	5	5	4	5	4	5	5	5	5	3	3	3	5	5	5	5	5	5	5	5	5	5	5	5	-0.131418	0.563898
3 : SMC Hospital	Clinical Tutor 80	4	4	5	5	4	4	4	4	4	5	4	4	5	5	5	5	4	4	5	5	5	5	4	4	4	-0.214702	0.270242
3 : SMC Hospital	Clinical Tutor 80	5	5	5	5	5	5	5	5	5	5	5	5	5	5	5	5	5	5	5	5	5	5	5	5	5	0.497241	0.426145
3 : SMC Hospital	Clinical Tutor 80	2	1	1	1	3	3	1	1	1	1	2	2	1	1	1	1	1	1	1	1	3	2	1	1	1	-2.55724	-2.1454
3 : SMC Hospital	Clinical Tutor 80	3	2	2	3	4	4	2	2	2	1	4	4	3	4	4	4	3	3	4	5	1	1	3	4	4	-2.2383	0.147138
3 : SMC Hospital	Clinical Tutor 80	4	4	2	6	5	5	4	3	2	1	4	4	4	4	4	4	3	3	3	1	1	1	4	5	4	-0.183346	-1.37514
3 : SMC Hospital	Clinical Tutor 80	4	5	3	5	5	4	4	4	3	3	4	5	4	4	3	3	4	3	4	5	5	5	5	5	5	-1.05427	0.703153
3 : SMC Hospital	Clinical Tutor 80	3	4	3	4	4	3	4	4	3	3	3	3	3	4	3	3	3	3	3	2	2	1	4	4	4	-0.321675	-1.55526
3 : SMC Hospital	Clinical Tutor 80	5	5	5	5	5	5	5	5	5	5	5	5	5	5	5	5	5	5	5	5	5	5	5	5	5	0.497241	0.426145
3 : SMC Hospital	Clinical Tutor 80	4	4	5	5	5	5	5	5	3	3	5	5	5	5	5	5	3	3	3	5	5	3	5	5	5	0.306244	-0.218033
3 : SMC Hospital	Clinical Tutor 80	5	5	5	5	4	5	6	5	5	5	4	4	4	5	5	5	4	5	5	5	5	5	5	5	5	0.44972	0.232424
3 : SMC Hospital	Clinical Tutor 80	4	4	4	4	4	4	4	2	4	3	4	4	4	4	4	4	4	4	3	4	4	5	5	5	5	-1.37935	0.765733
1 : BDF Hospital	Clinical Tutor 81	5	5	5	5	5	5	5	5	3	4	5	5	5	5	5	5	5	5	4	5	5	5	5	5	5	0.0606118	0.635509
1 : BDF Hospital	Clinical Tutor 81	5	4	5	5	5	5	5	5	4	4	5	5	4	4	4	4	3	4	3	4	5	5	5	4	5	0.602153	-0.548053
1 : BDF Hospital	Clinical Tutor 81	4	4	4	4	4	4	4	4	4	4	4	4	4	4	4	4	6	6	6	6	6	6	6	6	6	-2.40397	2.92544
1 : BDF Hospital	Clinical Tutor 81	4	4	4	4	4	4	4	4	4	4	4	4	4	4	4	4	4	4	4	4	4	4	4	4	4	-0.383375	-0.252957
1 : BDF Hospital	Clinical Tutor 81	5	4	4	5	5	5	5	5	4	5	4	4	4	6	6	6	4	6	4	5	4	4	4	4	4	0.610595	-0.248774
3 : SMC Hospital	Clinical Tutor 82	5	4	4	5	5	5	5	5	5	5	5	4	5	5	5	5	5	4	5	5	5	5	4	4	4	0.622644	-0.14828
3 : SMC Hospital	Clinical Tutor 82	4	5	5	3	3	4	4	4	4	4	4	4	4	4	4	4	6	6	6	6	6	6	6	6	6	-2.39247	2.918
3 : SMC Hospital	Clinical Tutor 82	5	4	5	5	5	5	5	5	4	5	5	5	5	4	4	5	5	5	5	5	5	4	5	3	4	0.583058	-0.166115
3 : SMC Hospital	Clinical Tutor 83	3	3	5	5	3	3	3	3	3	3	5	5	5	3	3	3	3	3	4	4	4	4	5	5	5	-1.50526	0.588113
3 : SMC Hospital	Clinical Tutor 83	3	3	3	6	6	4	3	4	3	6	6	5	6	5	4	4	6	5	4	4	3	4	6	5	4	-0.448644	0.550157
3 : SMC Hospital	Clinical Tutor 83	4	4	4	4	4	4	4	4	4	4	4	4	4	4	4	4	6	6	6	6	6	6	6	6	6	-2.40397	2.92544
3 : SMC Hospital	Clinical Tutor 83	4	4	4	4	4	4	4	4	4	4	4	4	4	4	4	4	4	4	4	4	4	4	4	4	4	-0.383375	-0.252957
3 : SMC Hospital	Clinical Tutor 83	5	3	4	4	3	4	4	4	4	4	4	4	3	4	3	3	3	4	3	4	4	3	4	3	3	-0.0599812	-1.14126
1 : BDF Hospital	Clinical Tutor 84	6	6	6	6	6	6	6	6	6	6	6	6	6	1	1	1	1	1	6	6	6	6	6	6	6	1.95477	-1.03384
1 : BDF Hospital	Clinical Tutor 84	6	6	6	6	6	6	6	6	6	6	6	6	6	6	6	6	6	6	6	6	6	6	6	6	6	1.37786	1.10525
1 : BDF Hospital	Clinical Tutor 84	4	4	4	4	4	3	5	5	3	4	4	4	4	3	3	3	4	4	3	4	3	3	4	4	4	0.0118803	-1.01678
1 : BDF Hospital	Clinical Tutor 84	3	3	3	3	4	2	3	5	2	3	3	2	2	3	3	3	3	6	6	6	4	4	3	3	4	-2.42119	0.941754
1 : BDF Hospital	Clinical Tutor 84	6	6	6	6	6	6	6	6	6	6	6	6	6	6	6	6	6	6	6	6	6	6	6	6	6	1.37786	1.10525
1 : BDF Hospital	Clinical Tutor 84	5	4	4	4	5	4	5	5	3	4	4	4	3	4	4	4	4	4	4	5	5	5	4	4	4	-0.209063	-0.0979894
1 : BDF Hospital	Clinical Tutor 84	6	6	3	6	6	6	6	5	6	6	6	6	6	6	6	6	6	6	6	6	6	6	6	6	6	0.761642	1.47878
1 : BDF Hospital	Clinical Tutor 84	1	1	1	1	1	1	1	1	1	1	1	1	1	1	1	1	1	1	1	1	1	1	1	1	1	-3.02522	-2.29026
1 : BDF Hospital	Clinical Tutor 84	4	4	4	4	4	4	4	4	4	4	4	4	4	4	4	4	4	4	4	4	4	4	4	4	4	-0.383375	-0.252957
1 : BDF Hospital	Clinical Tutor 84	5	5	5	5	5	5	5	5	5	5	5	5	5	5	5	5	5	5	5	5	5	5	5	5	5	0.497241	0.426145
1 : BDF Hospital	Clinical Tutor 84	4	4	4	4	5	5	5	5	5	5	5	5	5	5	5	5	5	5	5	4	5	5	5	5	5	0.0792504	0.524726
1 : BDF Hospital	Clinical Tutor 84	4	4	4	4	4	4	4	4	4	4	4	4	4	4	4	4	4	5	4	4	4	4	4	4	4	-0.491315	-0.0852893
1 : BDF Hospital	Clinical Tutor 84	5	5	5	5	5	5	5	5	5	5	5	5	5	5	5	5	5	5	5	5	5	5	5	5	5	0.497241	0.426145
1 : BDF Hospital	Clinical Tutor 84	5	5	5	5	5	4	5	5	5	5	4	4	4	4	4	4	4	4	5	5	5	5	5	5	5	0.310267	0.0575457
2 : KHUH Hospital	Clinical Tutor 85	5	5	5	5	5	5	5	5	5	5	4	5	3	5	5	5	5	4	4	5	5	5	5	5	5	0.507049	0.107973
3 : SMC Hospital	Clinical Tutor 86	2	2	2	2	2	2	3	3	3	3	2	2	2	2	2	2	2	2	2	2	2	2	2	2	2	-1.33827	-2.18339
3 : SMC Hospital	Clinical Tutor 86	5	5	5	5	5	5	5	5	5	5	5	5	5	5	5	5	5	5	5	5	5	5	5	5	5	0.497241	0.426145
3 : SMC Hospital	Clinical Tutor 86	4	4	4	4	4	4	2	2	1	1	3	3	3	3	3	3	4	5	5	5	5	5	5	5	5	-3.59067	2.51543
3 : SMC Hospital	Clinical Tutor 86	5	5	5	5	5	5	5	5	5	5	5	5	5	5	5	5	5	5	5	5	5	5	5	5	5	0.497241	0.426145
3 : SMC Hospital	Clinical Tutor 86	4	4	4	4	4	4	4	4	4	4	4	4	4	4	4	4	4	4	4	4	4	4	4	4	4	-0.383375	-0.252957
3 : SMC Hospital	Clinical Tutor 86	4	3	1	1	1	1	1	1	1	2	1	1	1	3	3	3	1	1	1	3	1	1	1	1	1	-2.11498	-2.2968
3 : SMC Hospital	Clinical Tutor 86	5	5	5	5	5	5	5	5	5	5	5	5	5	5	5	5	5	5	5	5	5	5	5	5	5	0.497241	0.426145
3 : SMC Hospital	Clinical Tutor 86	5	5	5	5	5	5	5	5	5	5	5	5	5	5	5	5	5	5	5	5	5	5	5	5	5	0.497241	0.426145
3 : SMC Hospital	Clinical Tutor 86	4	4	4	4	4	4	4	4	4	4	4	4	4	4	4	4	4	4	4	4	4	4	4	4	4	-0.383375	-0.252957
3 : SMC Hospital	Clinical Tutor 86	3	3	3	2	3	2	3	2	1	4	2	2	3	4	4	3	3	4	4	4	3	3	3	3	4	-2.35551	0.195907
3 : SMC Hospital	Clinical Tutor 86	5	5	5	5	5	5	5	5	5	5	5	5	5	5	5	5	5	5	5	5	5	5	5	5	5	0.497241	0.426145
3 : SMC Hospital	Clinical Tutor 86	6	6	6	6	6	6	6	6	6	6	6	6	6	6	6	6	6	6	6	6	6	6	6	6	6	1.37786	1.10525
3 : SMC Hospital	Clinical Tutor 86	4	2	4	4	4	4	4	2	2	3	3	3	3	4	4	4	4	4	4	4	4	3	3	3	3	-1.39034	-0.104831
3 : SMC Hospital	Clinical Tutor 86	5	5	5	5	5	5	5	5	5	5	5	5	5	5	5	5	5	5	5	5	5	5	5	5	5	0.497241	0.426145
3 : SMC Hospital	Clinical Tutor 86	3	2	2	3	3	2	1	1	2	2	2	2	3	3	3	3	3	3	1	1	1	1	3	3	3	-2.13	-1.24914
3 : SMC Hospital	Clinical Tutor 86	5	5	5	4	5	4	4	4	3	3	4	5	3	4	4	5	4	3	4	5	5	3	4	5	5	-0.400092	0.116063
3 : SMC Hospital	Clinical Tutor 86	4	4	4	4	4	3	4	4	2	3	4	4	4	4	4	4	4	4	4	4	4	4	4	4	4	-1.01531	0.159594
3 : SMC Hospital	Clinical Tutor 86	5	5	5	5	5	5	5	5	5	5	5	5	5	5	5	5	5	5	5	5	5	5	5	5	5	0.497241	0.426145
3 : SMC Hospital	Clinical Tutor 86	5	5	5	5	5	5	5	4	4	4	4	5	4	5	5	5	5	5	5	5	5	5	5	5	5	-0.238373	0.868836
3 : SMC Hospital	Clinical Tutor 86	4	4	4	4	4	4	3	3	3	3	3	3	3	3	3	3	3	3	3	3	3	3	3	3	3	-0.493242	-1.33687
3 : SMC Hospital	Clinical Tutor 86	1	1	1	1	1	1	3	3	3	3	3	3	3	3	3	3	3	3	3	3	3	3	3	3	3	-2.80549	-0.122426
3 : SMC Hospital	Clinical Tutor 86	6	6	6	6	6	6	6	6	6	6	6	6	6	6	6	6	6	6	6	6	6	6	6	6	6	1.37786	1.10525
3 : SMC Hospital	Clinical Tutor 86	5	5	5	5	5	5	5	5	5	5	5	5	5	5	5	5	5	5	5	5	5	5	5	5	5	0.497241	0.426145
3 : SMC Hospital	Clinical Tutor 86	5	4	4	5	5	5	4	3	4	4	4	4	4	4	4	4	4	4	5	5	4	3	4	4	4	-0.224639	-0.157572
3 : SMC Hospital	Clinical Tutor 86	5	5	4	4	5	4	5	2	3	3	4	5	4	4	4	4	4	5	5	4	3	3	4	4	4	-0.474747	-0.0761232
3 : SMC Hospital	Clinical Tutor 86	5	5	5	5	5	5	5	5	5	5	5	5	5	5	5	5	5	5	5	5	5	5	5	5	5	0.497241	0.426145
3 : SMC Hospital	Clinical Tutor 86	4	2	3	4	4	2	3	3	4	2	4	4	2	4	5	5	6	6	4	4	1	1	4	2	3	-1.31527	-0.190828
2 : KHUH Hospital	Clinical Tutor 87	3	4	3	5	5	4	4	5	3	3	4	4	3	5	5	5	4	3	4	3	4	3	4	4	3	-0.0921495	-0.724018
2 : KHUH Hospital	Clinical Tutor 87	5	4	5	4	3	4	2	2	2	3	4	4	3	4	4	3	3	3	3	3	2	2	3	4	4	-0.759276	-0.920207
2 : KHUH Hospital	Clinical Tutor 87	5	5	5	5	5	5	5	5	5	5	5	5	5	5	5	5	6	6	6	6	6	6	6	6	6	-0.513057	2.01535
1 : BDF Hospital	Clinical Tutor 88	2	2	2	6	1	6	2	6	1	1	6	6	6	6	6	6	6	6	6	6	6	6	6	6	6	-3.79905	4.41761
1 : BDF Hospital	Clinical Tutor 88	1	1	1	1	1	1	4	3	1	1	1	1	1	1	1	1	1	1	1	1	1	1	1	1	1	-1.94886	-3.05327
1 : BDF Hospital	Clinical Tutor 88	3	3	3	3	3	4	4	4	4	4	3	3	3	4	4	4	4	4	4	4	4	4	4	4	4	-1.2862	0.152916
1 : BDF Hospital	Clinical Tutor 88	4	4	4	4	5	4	4	5	4	4	4	4	4	4	4	4	4	4	3	4	3	4	4	4	4	0.194835	-0.840349
1 : BDF Hospital	Clinical Tutor 88	3	2	3	4	4	3	4	5	2	2	4	4	4	3	3	4	4	4	4	4	3	3	4	3	4	-1.30919	-0.117248
1 : BDF Hospital	Clinical Tutor 88	4	4	4	4	3	4	4	5	3	4	5	4	4	4	4	4	4	3	4	4	4	4	5	3	5	-0.41882	-0.199512
1 : BDF Hospital	Clinical Tutor 88	4	4	4	4	4	4	4	4	4	4	4	4	4	4	4	4	4	4	4	4	4	4	4	4	4	-0.383375	-0.252957
1 : BDF Hospital	Clinical Tutor 88	4	4	4	4	4	4	4	4	4	4	4	4	4	4	4	4	4	4	4	4	4	4	4	4	4	-0.383375	-0.252957
1 : BDF Hospital	Clinical Tutor 88	6	6	6	6	6	6	6	6	6	6	6	6	6	6	6	6	6	6	6	6	6	6	6	6	6	1.37786	1.10525
3 : SMC Hospital	Clinical Tutor 89	5	4	5	4	5	5	5	5	5	5	5	4	4	5	5	5	5	5	5	5	5	5	5	5	5	0.111392	0.563028
3 : SMC Hospital	Clinical Tutor 89	5	5	5	5	5	5	5	5	5	5	5	5	5	5	5	5	5	4	4	5	5	4	4	4	4	1.18109	-0.643474
3 : SMC Hospital	Clinical Tutor 89	4	4	4	3	4	3	4	4	1	3	4	4	4	3	3	3	3	3	3	4	2	2	3	3	4	-0.41661	-1.31525
3 : SMC Hospital	Clinical Tutor 89	4	4	4	4	4	4	4	4	4	4	4	3	4	4	3	4	4	3	4	4	3	3	4	4	5	-0.29159	-0.590679
3 : SMC Hospital	Clinical Tutor 89	5	5	5	5	5	5	5	5	5	5	5	5	5	5	5	5	6	6	6	6	6	6	6	6	6	-0.513057	2.01535
3 : SMC Hospital	Clinical Tutor 89	5	4	5	5	5	4	5	5	4	5	5	5	5	4	4	4	5	5	5	5	5	4	5	4	5	0.234094	0.195471
1 : BDF Hospital	Clinical Tutor 9	3	3	3	3	3	3	3	3	3	3	3	3	3	3	3	3	3	3	3	3	3	3	3	3	3	-1.26399	-0.932059
1 : BDF Hospital	Clinical Tutor 9	5	5	5	5	5	5	5	5	5	5	5	5	5	5	5	5	5	5	4	5	5	5	5	5	5	0.607402	0.25204
1 : BDF Hospital	Clinical Tutor 9	5	4	5	4	6	5	5	5	4	4	4	3	4	4	5	4	5	5	5	5	4	5	5	4	5	-0.113126	0.351236
1 : BDF Hospital	Clinical Tutor 9	4	3	5	3	5	5	5	5	5	5	5	5	5	5	5	4	5	5	5	5	5	5	5	5	5	-0.175893	0.721822
1 : BDF Hospital	Clinical Tutor 9	4	4	4	6	4	4	4	4	4	4	4	4	4	4	4	4	5	4	4	4	3	4	3	3	3	0.192984	-0.914752
1 : BDF Hospital	Clinical Tutor 9	5	5	5	5	5	5	5	5	5	5	5	5	5	5	5	5	5	5	5	5	5	5	4	6	4	0.616073	0.238158
1 : BDF Hospital	Clinical Tutor 9	3	3	4	3	3	2	4	2	3	2	2	3	2	3	4	3	3	3	2	2	2	2	3	2	3	-0.980815	-1.64603
2 : KHUH Hospital	Clinical Tutor 90	6	6	6	6	6	6	6	6	6	6	6	6	6	6	6	6	6	6	6	6	6	6	6	6	6	1.37786	1.10525
2 : KHUH Hospital	Clinical Tutor 90	6	6	6	6	6	6	6	6	6	6	6	6	6	6	6	6	6	6	6	6	6	6	6	6	6	1.37786	1.10525
2 : KHUH Hospital	Clinical Tutor 90	4	4	4	4	4	4	4	4	4	4	4	4	4	4	4	4	4	4	4	4	4	4	4	4	4	-0.383375	-0.252957
2 : KHUH Hospital	Clinical Tutor 90	4	4	5	5	5	5	4	4	2	2	5	5	5	4	4	4	4	4	4	5	5	3	5	4	4	-0.677663	0.387859
2 : KHUH Hospital	Clinical Tutor 90	4	4	4	4	4	4	4	4	4	4	3	3	3	3	3	3	4	4	4	4	4	4	4	4	4	-0.697198	-0.319905
2 : KHUH Hospital	Clinical Tutor 90	4	4	4	4	4	4	4	4	4	4	3	3	3	3	3	3	3	3	4	4	4	4	3	3	3	-0.124861	-1.21212
2 : KHUH Hospital	Clinical Tutor 90	4	4	4	4	4	4	4	4	4	4	3	3	3	3	3	3	3	3	4	4	4	4	3	3	3	-0.124861	-1.21212
2 : KHUH Hospital	Clinical Tutor 90	5	5	5	5	5	5	5	5	5	5	5	5	5	5	5	5	5	5	5	5	5	5	5	5	5	0.497241	0.426145
2 : KHUH Hospital	Clinical Tutor 90	5	5	5	5	5	5	5	5	5	5	5	5	5	5	5	5	5	5	5	5	5	5	5	5	5	0.497241	0.426145
2 : KHUH Hospital	Clinical Tutor 90	4	4	2	5	4	5	3	3	4	4	4	4	4	4	4	4	4	5	4	5	5	3	5	4	6	-1.47069	1.03966
2 : KHUH Hospital	Clinical Tutor 90	6	6	6	6	6	6	6	6	6	6	6	6	6	6	6	6	6	6	6	6	6	6	6	6	6	1.37786	1.10525
3 : SMC Hospital	Clinical Tutor 91	5	5	5	5	5	5	5	5	5	5	5	5	5	5	5	5	5	5	5	5	5	5	5	5	5	0.497241	0.426145
3 : SMC Hospital	Clinical Tutor 91	5	5	5	5	5	5	5	5	5	5	5	5	5	5	5	5	5	5	5	5	5	5	5	5	5	0.497241	0.426145
3 : SMC Hospital	Clinical Tutor 91	5	4	4	6	5	4	4	4	3	3	3	5	3	4	6	4	4	4	4	4	4	3	5	4	5	-0.376298	0.0181078
3 : SMC Hospital	Clinical Tutor 91	5	5	4	6	4	4	4	5	4	4	4	4	4	4	4	4	4	4	4	5	5	4	5	4	5	-0.111116	0.0532719
1 : BDF Hospital	Clinical Tutor 92	4	4	4	4	4	4	4	4	4	4	4	4	4	4	4	4	4	4	4	4	4	4	4	4	4	-0.383375	-0.252957
1 : BDF Hospital	Clinical Tutor 93	5	4	5	4	4	5	5	5	5	5	5	5	4	4	4	4	4	2	3	5	4	4	5	4	4	1.03954	-1.17981
1 : BDF Hospital	Clinical Tutor 93	5	5	5	5	5	5	5	5	5	5	5	5	5	5	5	5	5	5	5	5	5	5	5	5	5	0.497241	0.426145
1 : BDF Hospital	Clinical Tutor 93	3	3	3	3	3	3	3	3	3	3	3	3	3	3	3	3	3	3	3	3	3	3	3	3	3	-1.26399	-0.932059
1 : BDF Hospital	Clinical Tutor 93	5	5	5	5	5	5	5	5	5	5	5	5	5	5	5	5	5	5	5	5	5	5	5	5	5	0.497241	0.426145
1 : BDF Hospital	Clinical Tutor 93	4	4	4	4	4	4	4	4	4	4	4	4	4	4	4	4	4	4	4	4	4	4	4	4	4	-0.383375	-0.252957
1 : BDF Hospital	Clinical Tutor 93	5	5	5	5	5	5	4	4	4	4	4	4	4	4	4	4	4	4	4	4	4	4	4	4	4	0.387375	-0.657773
1 : BDF Hospital	Clinical Tutor 93	5	5	5	5	5	5	5	5	5	5	5	5	5	5	5	5	5	5	5	5	5	5	5	5	5	0.497241	0.426145
1 : BDF Hospital	Clinical Tutor 93	4	4	4	4	4	4	4	4	4	4	4	4	4	4	4	4	4	4	4	4	4	4	4	4	4	-0.383375	-0.252957
1 : BDF Hospital	Clinical Tutor 93	4	4	4	4	4	4	4	4	4	4	4	4	4	4	4	4	4	4	4	4	4	4	4	4	4	-0.383375	-0.252957
1 : BDF Hospital	Clinical Tutor 93	3	3	3	3	3	3	4	4	4	4	3	3	3	3	3	3	3	3	3	3	3	3	4	4	4	-0.817996	-0.942809
1 : BDF Hospital	Clinical Tutor 93	5	5	5	5	5	4	4	5	4	5	3	3	3	3	4	5	4	4	4	4	4	4	4	3	4	0.603585	-1.06859
1 : BDF Hospital	Clinical Tutor 93	4	4	4	4	4	5	4	4	5	4	4	4	4	4	5	4	4	4	4	4	4	4	4	4	4	-0.0981627	-0.36467
1 : BDF Hospital	Clinical Tutor 93	5	5	5	5	5	5	5	5	5	5	5	5	5	5	5	5	5	5	5	5	5	5	5	5	5	0.497241	0.426145
2 : KHUH Hospital	Clinical Tutor 94	6	6	6	6	6	6	6	6	6	6	6	6	6	6	6	6	6	6	6	6	6	6	6	6	6	1.37786	1.10525
2 : KHUH Hospital	Clinical Tutor 94	5	5	5	5	5	5	5	5	5	5	5	5	5	5	5	5	5	5	4	5	5	5	5	5	5	0.607402	0.25204
2 : KHUH Hospital	Clinical Tutor 94	5	4	4	4	4	5	5	5	4	4	4	5	4	4	4	3	4	4	4	4	4	3	3	3	4	0.693158	-1.28032
2 : KHUH Hospital	Clinical Tutor 94	4	4	4	4	4	4	5	5	4	4	4	4	4	4	4	4	4	4	4	4	4	4	4	4	4	0.0484281	-0.560448
2 : KHUH Hospital	Clinical Tutor 94	5	4	5	5	5	5	5	5	5	5	5	5	5	5	5	5	5	4	4	5	4	4	5	4	5	0.908084	-0.363617
2 : KHUH Hospital	Clinical Tutor 94	4	4	4	4	4	4	4	4	4	4	4	4	4	4	4	4	4	4	4	4	4	4	4	4	4	-0.383375	-0.252957
2 : KHUH Hospital	Clinical Tutor 94	5	5	5	5	5	5	5	5	5	5	5	5	5	5	5	5	5	5	3	4	3	3	5	5	5	1.25265	-0.777904
2 : KHUH Hospital	Clinical Tutor 94	5	5	5	4	5	5	5	5	5	5	5	5	5	5	5	5	5	5	4	3	5	3	5	5	5	0.950137	-0.41215
2 : KHUH Hospital	Clinical Tutor 94	4	3	4	4	4	4	5	5	5	5	3	3	3	4	4	4	4	4	4	4	4	4	5	5	5	-0.289901	-0.161856
1 : BDF Hospital	Clinical Tutor 95	5	5	5	5	5	5	4	5	4	5	5	5	5	3	5	5	5	4	5	3	4	4	4	4	3	1.05695	-0.975203
1 : BDF Hospital	Clinical Tutor 95	5	5	5	5	5	5	4	5	5	5	3	4	3	5	5	5	5	5	5	5	5	5	5	5	5	-0.0747543	0.622787
1 : BDF Hospital	Clinical Tutor 95	5	5	5	5	5	5	5	5	3	5	5	5	5	4	4	4	4	4	5	5	5	5	4	5	4	0.507709	-0.138945
1 : BDF Hospital	Clinical Tutor 95	5	5	5	5	5	5	5	5	5	5	5	5	5	5	5	5	5	5	5	5	5	5	5	5	5	0.497241	0.426145
1 : BDF Hospital	Clinical Tutor 95	5	5	5	5	5	5	5	5	5	5	5	5	5	5	5	5	5	5	5	5	5	3	5	4	5	0.8288	-0.0933359
3 : SMC Hospital	Clinical Tutor 96	5	5	5	5	5	5	5	5	5	5	5	5	5	5	5	5	5	5	5	5	5	5	5	5	3	0.738114	0.0514559
3 : SMC Hospital	Clinical Tutor 96	5	5	5	5	5	5	5	5	4	5	5	5	5	5	5	5	5	5	5	5	5	6	5	5	5	0.219588	0.711244
3 : SMC Hospital	Clinical Tutor 96	5	5	5	5	5	5	5	5	5	5	5	5	5	4	4	5	5	5	5	5	5	4	5	5	5	0.528665	0.204278
3 : SMC Hospital	Clinical Tutor 96	5	5	4	4	4	5	5	5	5	5	5	5	5	5	5	5	5	5	5	5	5	5	5	5	5	0.108656	0.633124
3 : SMC Hospital	Clinical Tutor 97	6	6	6	6	6	6	6	4	6	6	6	6	6	6	6	6	6	6	6	6	6	6	6	6	6	0.939758	1.42419
3 : SMC Hospital	Clinical Tutor 97	2	3	3	1	4	1	2	4	1	2	3	4	3	3	3	4	2	3	3	2	2	3	2	3	2	-1.54369	-1.25965
3 : SMC Hospital	Clinical Tutor 97	2	2	2	2	4	1	4	5	5	5	2	2	2	2	2	2	2	2	2	2	2	2	2	2	2	0.270741	-3.3252
3 : SMC Hospital	Clinical Tutor 97	3	3	3	2	2	2	4	4	1	4	2	2	2	1	1	1	2	2	1	1	1	1	1	1	1	0.0824342	-3.99509
3 : SMC Hospital	Clinical Tutor 97	2	2	2	2	2	2	4	4	3	3	2	2	2	2	2	2	2	2	2	2	2	2	2	2	2	-0.906463	-2.49088
3 : SMC Hospital	Clinical Tutor 97	2	2	2	2	2	2	4	4	2	2	2	2	2	3	3	3	3	3	3	3	3	3	3	3	3	-2.19469	-0.539858
3 : SMC Hospital	Clinical Tutor 97	3	3	3	6	6	2	3	4	3	3	3	3	3	6	6	6	6	3	6	6	6	6	3	3	3	-1.69771	1.4021
3 : SMC Hospital	Clinical Tutor 97	2	2	2	2	2	2	3	3	2	2	2	2	2	2	2	2	2	2	2	2	2	2	3	3	3	-2.07315	-1.35717
3 : SMC Hospital	Clinical Tutor 97	2	2	2	2	2	2	3	3	2	2	2	2	2	2	2	2	2	2	2	2	2	2	3	3	3	-2.07315	-1.35717
3 : SMC Hospital	Clinical Tutor 97	2	2	2	2	2	2	3	3	3	3	2	2	3	3	3	3	3	3	3	3	3	3	3	3	3	-2.18569	-0.502222
3 : SMC Hospital	Clinical Tutor 97	4	4	3	2	3	1	3	6	3	6	1	1	1	2	2	2	1	1	2	4	3	2	4	3	6	-0.474795	-2.01009
3 : SMC Hospital	Clinical Tutor 97	2	3	2	3	3	3	3	3	3	3	2	2	2	2	2	2	4	4	3	3	3	3	2	2	2	-1.72356	-1.06136
3 : SMC Hospital	Clinical Tutor 97	4	3	4	4	6	3	5	5	3	3	4	4	4	3	3	3	3	4	4	3	3	3	3	3	3	0.443251	-1.71389
3 : SMC Hospital	Clinical Tutor 97	2	3	1	1	1	2	2	3	1	1	1	1	1	2	1	2	2	6	3	4	3	3	2	3	3	-4.02983	0.555085
2 : KHUH Hospital	Clinical Tutor 98	1	1	2	1	1	1	2	3	3	1	2	2	2	2	2	2	2	2	2	2	2	2	4	3	4	-3.19389	-0.473679
2 : KHUH Hospital	Clinical Tutor 98	4	3	3	3	3	3	4	4	4	4	2	2	2	2	2	2	2	2	2	2	2	2	2	2	2	0.400545	-3.25748
2 : KHUH Hospital	Clinical Tutor 98	5	5	5	5	5	5	5	5	5	5	5	5	5	5	5	5	5	5	5	5	5	5	5	5	5	0.497241	0.426145
2 : KHUH Hospital	Clinical Tutor 98	5	5	5	5	5	5	5	4	6	4	5	5	5	5	5	5	5	5	5	5	5	5	5	5	5	0.248157	0.612892
2 : KHUH Hospital	Clinical Tutor 98	5	5	5	5	5	5	5	5	5	5	5	5	5	5	5	5	5	5	5	5	5	5	5	5	5	0.497241	0.426145
2 : KHUH Hospital	Clinical Tutor 98	5	5	5	5	5	5	5	5	5	5	5	5	5	5	5	5	5	5	5	5	5	5	5	5	5	0.497241	0.426145
2 : KHUH Hospital	Clinical Tutor 98	5	3	3	3	4	3	5	5	5	5	3	4	4	4	4	4	5	5	5	5	5	5	5	5	5	-0.963293	0.900879
2 : KHUH Hospital	Clinical Tutor 98	2	2	2	2	3	2	3	3	2	1	2	2	2	2	2	3	1	1	1	1	1	1	2	2	5	-1.45671	-2.28397
2 : KHUH Hospital	Clinical Tutor 98	5	5	5	5	5	5	5	5	5	5	5	5	5	5	5	5	5	5	5	5	5	5	5	5	5	0.497241	0.426145
2 : KHUH Hospital	Clinical Tutor 98	4	4	4	4	5	3	5	5	5	5	5	5	5	5	5	5	5	5	4	4	4	4	4	4	4	0.586767	-0.485653
2 : KHUH Hospital	Clinical Tutor 98	3	3	3	3	3	3	3	3	3	3	3	3	3	3	3	3	3	3	3	3	3	3	3	3	3	-1.26399	-0.932059
2 : KHUH Hospital	Clinical Tutor 98	6	6	6	6	6	6	6	6	6	6	6	6	6	6	6	6	6	6	6	6	6	6	6	6	6	1.37786	1.10525
2 : KHUH Hospital	Clinical Tutor 98	5	5	5	5	5	5	5	5	5	5	5	5	5	5	5	5	5	5	5	5	5	5	5	5	5	0.497241	0.426145
2 : KHUH Hospital	Clinical Tutor 98	5	5	5	5	5	5	5	5	5	5	5	5	5	5	5	5	5	5	5	5	5	5	5	5	5	0.497241	0.426145
1 : BDF Hospital	Clinical Tutor 99	5	5	5	4	4	5	5	4	4	4	4	4	4	4	4	4	5	5	5	5	6	6	5	5	5	-0.873656	1.25199
1 : BDF Hospital	Clinical Tutor 99	5	4	5	4	5	5	5	5	5	5	3	5	3	5	4	4	4	5	5	4	5	3	3	4	4	0.833208	-0.92906
1 : BDF Hospital	Clinical Tutor 99	5	5	5	2	5	5	4	4	4	4	3	3	3	4	3	3	3	3	3	3	3	3	3	3	3	0.802747	-2.14933
1 : BDF Hospital	Clinical Tutor 99	5	5	4	5	4	5	5	4	4	4	5	5	5	4	4	4	4	4	4	3	4	4	4	4	4	0.658356	-0.867276
1 : BDF Hospital	Clinical Tutor 99	4	4	4	4	5	5	5	5	5	5	5	4	3	4	4	5	5	5	5	5	5	4	4	4	4	0.142788	-0.0468041
1 : BDF Hospital	Clinical Tutor 99	5	4	4	4	4	4	5	5	4	4	4	4	4	4	4	4	4	4	4	4	4	4	4	4	4	0.210147	-0.657492
1 : BDF Hospital	Clinical Tutor 99	5	5	5	6	5	4	5	5	5	5	4	4	4	5	5	5	4	4	4	5	5	4	5	5	5	0.731524	-0.234238
1 : BDF Hospital	Clinical Tutor 99	5	5	5	5	5	5	5	5	5	5	5	5	5	5	5	5	6	6	6	6	6	6	6	6	6	-0.513057	2.01535
1 : BDF Hospital	Clinical Tutor 99	4	4	4	4	4	4	4	4	4	4	4	4	4	4	4	4	4	4	4	4	4	4	4	4	4	-0.383375	-0.252957
1 : BDF Hospital	Clinical Tutor 99	5	5	5	5	5	5	5	5	5	5	5	5	5	5	5	5	5	5	5	5	5	5	5	5	5	0.497241	0.426145
